# Supplementary material for: The ICU environment contributes to the endemicity of the “Serratia marcescens complex” in the hospital setting
Source: mBio. 2024 Apr 2;15(5):e03054-23. doi: 10.1128/mbio.03054-23 (PMC11077947; doi:10.1128/mbio.03054-23)
Supplement: Table S1 — Data set of the 165 genomes of Serratia. [file mbio.03054-23-s0002.xlsx]

## Sheet: Hoja1
Table S1. Epidemiological and genomic characteristics of the 165 Serratia strains sequenced by NovaSeq
																							PLASMIDOME (Plasmid Group)											RESISTOME (ResFinder)
Strain	BioSample	Sequence	Origin	Source	Date	Hospital ward	ICU room	ICU sampling week	NCBI Serratia specie	Similarity NCBI	GTDB Serratia specie fastANI	GTDB Serratia specie ANI Similarity (%)	rMLST	Support MLST (%)	rMLST result	MLST	Clade	GC	ID	Phenotype	Phenotype ABR	Pulsotype	PG1	PG2	PG4	PG5	PG7	PG8	PG9	PG10	PG11	PG12	Other	aac(6')-Ic_1	ant(3'')-Ia_1	blaSRT-1_1	blaSRT-2_1	blaSST-1_1	blaVIM-1_1	blaOXA-48	catA1_1	catB2_1	cmlB1_1	dfrA1_8	dfrB1_1	mph(E)_1	msr(E)_1	oqxB_1	sul1_5
P1	SAMN37645927	F495_S17_L555_R1_001.fastq	Patient	Stool	2019-09-17	ICU medical			Serratia nevei	0.956519	Serratia marcescens	99	Serratia nevei	90	Serratia sp	ST525	3	GC: 59.6	F495	AmpC inducible	AMCR+FOXR		0	0	0	0	0	1	0	0	0	0	1	1	0	1	0	0	0	0	0	1	0	0	1	0	0	1	0
P10	SAMN37645928	Smarc00519-160928_1.fastq.gz.assembly.contigs.fasta.fna	Patient	Bloodstream	2016-08-05	Gastroenterology			Serratia nevei	0.965073	Serratia nevei	97.27	Serratia nevei	81	Serratia sp	ST402	4B	GC: 59.5	16083201	AmpC inducible	AMCR+FOXR		0	0	0	0	0	0	0	0	0	0	0	1	0	0	1	0	0	0	0	0	0	0	0	0	0	1	0
P11	SAMN37645929	Smarc00520-160928_1.fastq.gz.assembly.contigs.fasta.fna	Patient	Bloodstream	2016-05-24	Gastroenterology			Serratia nevei	0.96564	Serratia nevei	97.27	Serratia nevei	81	Serratia sp	ST402	4B	GC: 59.6	16093693	AmpC inducible	AMCR+FOXR		0	0	0	0	0	0	0	0	0	0	0	1	0	0	1	0	0	0	0	0	0	0	0	0	0	1	0
P12	SAMN37645930	Smarc00521-160928_1.fastq.gz.assembly.contigs.fasta.fna	Patient	Bloodstream	2016-12-06	ICU medical			Serratia nevei	0.953995	Serratia marcescens	98.46	Serratia nevei	85	Serratia sp	ST404	3	GC: 59.6	16105146	AmpC inducible	AMCR+FOXR		0	0	0	0	0	0	0	0	0	0	1	1	0	0	1	0	0	0	0	0	0	0	0	0	0	1	0
P13	SAMN37645931	Smarc00522_1.fastq.gz.assembly.contigs.fasta.ffn	Patient	Bloodstream	2015-02-16	Urology			Serratia ureilytica	0.984971	Serratia ureilytica	98.68	Serratia ureilityca	96	Serratia sp	ST405	2B	GC: 59.7	15028310	AmpC inducible	AMCR+FOXR		0	0	0	0	0	0	0	0	0	0	0	1	0	0	0	1	0	0	0	0	0	0	0	0	0	1	0
P14	SAMN37645932	Smarc00523-160928_1.fastq.gz.assembly.contigs.fasta.fna	Patient	Bloodstream	2015-11-06	Emergencies			Serratia ureilytica	0.955907	Serratia bockelmannii	98.76	Serratia bockelmannii	100	Serratia sp	ST500	2A	GC: 59.4	15100018	AmpC inducible	AMCR+FOXR		0	0	0	0	0	0	0	0	0	0	0	1	0	0	1	0	0	0	0	0	0	0	0	0	0	1	0
P15	SAMN37645933	Smarc00524-160928_1.fastq.gz.assembly.contigs.fasta.fna	Patient	Bloodstream	2015-06-14	Anesthesia/REA			Serratia ureilytica	0.955439	Serratia bockelmannii	98.76	Serratia bockelmannii	98	Serratia sp	ST407	2A	GC: 59.3	15100893	AmpC inducible	AMCR+FOXR		0	0	0	0	0	0	0	0	0	0	0	1	0	0	0	1	0	0	0	0	0	0	0	0	0	1	0
P16	SAMN37645934	Smarc00525_1.fastq.gz.assembly.contigs.fasta.fna	Patient	Bloodstream	2015-06-23	Anesthesia/REA			Serratia nevei	0.968825	Serratia nevei	97.64	Serratia nevei	100	Serratia sp	ST92	4A	GC: 59.3	15107433	AmpC inducible	AMCR+FOXR		0	0	0	0	0	0	0	0	0	0	0	1	0	0	1	0	0	0	0	0	0	0	0	0	0	1	0
P17	SAMN37645935	Smarc00526_1.fastq.gz.assembly.contigs.fasta.fna	Patient	Bloodstream	2015-05-08	Emergencies			Serratia ureilytica	0.988424	Serratia ureilytica	98.91	Serratia ureilityca	100	Serratia sp	ST650	2B	GC: 59.6	15132730	AmpC inducible	AMCR+FOXR		0	0	1	0	0	0	0	0	0	0	0	1	0	0	0	1	0	0	0	0	0	0	0	0	0	1	0
P18	SAMN37645936	Smarc00527-merged_1.fastq.gz.assembly.contigs.fasta.fna	Patient	Bloodstream	2015-03-09	Emergencies			Serratia nevei	0.956971	Serratia marcescens	98.45	Serratia nevei	80	Serratia sp	ST408	3	GC: 59.9	15147908	AmpC inducible	AMCR+FOXR		0	0	0	0	0	0	0	0	0	0	0	1	0	0	1	0	0	0	0	0	0	0	0	0	0	1	0
P19	SAMN37645937	Smarc00528-160928_1.fastq.gz.assembly.contigs.fasta.fna	Patient	Bloodstream	2015-05-10	Plastic surgery			Serratia ureilytica	0.98746	Serratia ureilytica	98.96	Serratia ureilityca	100	Serratia sp, Serratia ureilityca	ST409	2B	GC: 59.5	15168441	AmpC inducible	AMCR+FOXR		0	0	0	0	0	0	0	0	0	0	1	1	0	0	0	1	0	0	0	0	0	0	0	0	0	1	0
P2	SAMN37645938	GCF_013309735.1_ASM1330973v1.fna	Patient	BAS	2016-12-13	ICU medical			Serratia nevei	0.96801	Serratia nevei	97.63	Serratia nevei	100	Serratia sp	ST92	4A	GC: 59.3	P60	AmpC derepressed-like+other resistance mechanisms	AMCR+FOXR+3GC+4GC+MEMR		1	1	0	0	0	0	0	0	0	0	0	1	1	0	1	0	1	0	1	1	0	0	1	1	1	1	1
P20	SAMN37645939	Smarc00529_1.fastq.gz.assembly.contigs.fasta.fna	Patient	Bloodstream	2015-11-19	Nefrology			Serratia nevei	0.95712	Serratia marcescens	99.03	Serratia nevei	90	Serratia sp	ST525	3	GC: 59.8	15197978	AmpC inducible	AMCR+FOXR		0	0	0	0	0	0	0	0	0	0	0	1	0	1	0	0	0	0	0	0	0	0	0	0	0	1	0
P21	SAMN37645940	Smarc00530_1.fastq.gz.assembly.contigs.fasta.fna	Patient	Bloodstream	2014-01-13	Oncology			Serratia ureilytica	0.982406	Serratia ureilytica	98.39	Serratia ureilityca	100	Serratia ureilityca	ST501	2B	GC: 59.4	14006167	AmpC inducible	AMCR+FOXR		0	0	0	0	0	0	0	0	0	0	0	1	0	0	0	1	0	0	0	0	0	0	0	0	0	1	0
P22	SAMN37645941	Smarc00531-160928_1.fastq.gz.assembly.contigs.fasta.fna	Patient	Bloodstream	2014-03-26	Gastroenterology			Serratia nevei	0.955282	Serratia marcescens	98.95	Serratia nevei	83	Serratia sp	ST379	3	GC: 60.0	14051405	AmpC inducible	AMCR+FOXR		0	0	0	0	0	0	0	0	0	0	0	1	0	1	0	0	0	0	0	0	0	0	0	0	0	1	0
P23	SAMN37645942	Smarc00532_1.fastq.gz.assembly.contigs.fasta.fna	Patient	Bloodstream	2014-02-06	Emergencies			Serratia nevei	0.965415	Serratia nevei	97.28	Serratia nevei	81	Serratia sp	ST402	4B	GC: 59.5	14090492	AmpC inducible	AMCR+FOXR		0	0	0	0	0	0	0	0	0	0	0	1	0	0	1	0	0	0	0	0	0	0	0	0	0	1	0
P24	SAMN37645943	Smarc00533_1.fastq.gz.assembly.contigs.fasta.fna	Patient	Bloodstream	2014-06-22	Emergencies			Serratia nevei	0.958	Serratia marcescens	98.43	Serratia nevei	80	Serratia sp	ST412	3	GC: 60.1	14102016	AmpC inducible	AMCR+FOXR		0	0	0	0	0	0	0	0	0	0	0	1	0	0	1	0	0	0	0	0	0	0	0	0	0	1	0
P25	SAMN37645944	Smarc00535-160928_1.fastq.gz.assembly.contigs.fasta.fna	Patient	Bloodstream	2013-06-13	Cardiac surgery			Serratia ureilytica	0.982989	Serratia ureilytica	98.42	Serratia ureilityca	100	Serratia ureilityca	ST413	2B	GC: 59.6	13092327	AmpC inducible	AMCR+FOXR		0	0	1	0	0	0	0	0	0	0	0	1	0	0	0	1	0	0	0	0	0	0	0	0	0	1	0
P26	SAMN37645945	Smarc00536-160928_1.fastq.gz.assembly.contigs.fasta.fna	Patient	Bloodstream	2013-09-29	Internal medicine			Serratia nevei	0.964843	Serratia nevei	97.23	Serratia nevei	90	Serratia sp	ST414	4B	GC: 59.6	13147047	AmpC inducible	AMCR+FOXR		0	0	0	0	0	0	0	0	0	0	0	1	0	0	1	0	0	0	0	0	0	0	0	0	0	1	0
P27	SAMN37645946	Smarc00537-merged_1.fastq.gz.assembly.contigs.fasta.fna	Patient	Bloodstream	2013-10-29	Emergencies			Serratia nevei	0.955907	Serratia marcescens	99.11	Serratia nevei	85	Serratia sp	ST394	3	GC: 60.1	13164892	AmpC inducible	AMCR+FOXR		0	0	0	0	0	0	0	0	0	0	0	1	0	0	1	0	0	0	0	0	0	0	0	0	0	1	0
P28	SAMN37645947	Smarc00538-161125_1.fastq.gz.assembly.contigs.fasta.fna	Patient	Bloodstream		Cardiology			Serratia nevei	0.964495	Serratia nevei	97.23	Serratia nevei	73	Serratia sp	ST415	4B	GC: 59.4	13179079	AmpC inducible	AMCR+FOXR		0	0	0	0	0	0	0	0	0	0	1	1	0	0	1	0	0	0	0	0	0	0	0	0	0	1	0
P29	SAMN37645948	Smarc00539_1.fastq.gz.assembly.contigs.fasta.fna	Patient	Bloodstream	2013-12-16	Traumatology			Serratia ureilytica	0.956214	Serratia bockelmannii	98.89	Serratia bockelmannii	79	Serratia bockelmannii	ST416	2A	GC: 59.4	13191200	AmpC inducible	AMCR+FOXR		0	0	0	0	0	0	0	0	0	0	0	1	0	0	1	0	0	0	0	0	0	0	0	0	0	1	0
P3	SAMN37645949	GCF_013309755.1_ASM1330975v1.fna	Patient	Bone	2018-11-27	ICU medical			Serratia nevei	0.953831	Serratia marcescens	98.65	Serratia nevei	75	Serratia sp	ST417	3	GC: 59.9	H28	AmpC derepressed-like+other resistance mechanisms	AMCR+FOXR+3GC+4GC+MEMR		1	0	0	0	0	0	0	0	0	0	0	1	0	1	0	0	0	1	0	0	0	0	0	0	0	1	0
P30	SAMN37645950	Smarc00540_1.fastq.gz.assembly.contigs.fasta.fna	Patient	Bloodstream	2012-01-30	Emergencies			Serratia nevei	0.955752	Serratia marcescens	99.04	Serratia nevei	81	Serratia sp	ST679	3	GC: 59.9	12023282	AmpC inducible	AMCR+FOXR		0	0	0	0	0	0	0	0	0	0	1	1	0	1	0	0	0	0	0	0	0	0	0	0	0	1	0
P31	SAMN37645951	Smarc00541_1.fastq.gz.assembly.contigs.fasta.fna	Patient	Bloodstream	2012-02-13	Emergencies			Serratia ureilytica	0.988558	Serratia ureilytica	98.98	Serratia ureilityca	100	Serratia ureilityca	ST213	2B	GC: 59.7	12031246	AmpC inducible	AMCR+FOXR		0	0	0	0	0	0	0	0	0	0	0	1	0	0	0	1	0	0	0	0	0	0	0	0	0	1	0
P32	SAMN37645952	Smarc00543_1.fastq.gz.assembly.contigs.fasta.fna	Patient	Bloodstream	2012-05-24	Emergencies			Serratia ureilytica	0.95771	Serratia bockelmannii	98.67	Serratia bockelmannii	92	Serratia sp	ST502	2A	GC: 59.2	12090842	AmpC inducible	AMCR+FOXR		0	0	0	0	0	0	0	0	0	0	0	1	0	0	1	0	0	0	0	0	0	0	0	0	0	1	0
P33	SAMN37645953	Smarc00545_1.fastq.gz.assembly.contigs.fasta.fna	Patient	Bloodstream	2012-09-07	Pneumology			Serratia ureilytica	0.984275	Serratia ureilytica	98.65	Serratia ureilityca	100	Serratia ureilityca	ST419	2B	GC: 59.6	12118255	AmpC inducible	AMCR+FOXR		0	0	0	0	0	0	0	0	0	0	1	1	0	0	0	1	0	0	0	0	0	0	0	0	0	1	0
P34	SAMN37645954	Smarc00546_1.fastq.gz.assembly.contigs.fasta.fna	Patient	Bloodstream	2011-07-01	Emergencies			Serratia nevei	0.965415	Serratia nevei	97.28	Serratia nevei	88	Serratia sp	ST352	4B	GC: 59.9	11003224	AmpC inducible	AMCR+FOXR		0	0	0	0	0	0	0	0	0	0	0	1	0	0	1	0	0	0	0	0	0	0	0	0	0	1	0
P35	SAMN37645955	Smarc00550-merged_1.fastq.gz.assembly.contigs.fasta.fna	Patient	Bloodstream	2011-08-22	Gastroenterology			Serratia ureilytica	0.952484	Serratia bockelmannii	98.88	Serratia bockelmannii	91	Serratia sp	ST420	2A	GC: 58.7	11132886	AmpC inducible	AMCR+FOXR		0	0	0	0	0	0	0	0	0	0	1	1	0	0	1	0	0	0	0	0	0	0	0	0	0	1	0
P36	SAMN37645956	Smarc00551_1.fastq.gz.assembly.contigs.fasta.fna	Patient	Bloodstream	2011-11-09	General surgery			Serratia nevei	0.95712	Serratia marcescens	98.45	Serratia nevei	80	Serratia sp	ST408	3	GC: 60.0	11142169	AmpC inducible	AMCR+FOXR		0	0	0	0	0	0	0	0	0	0	0	1	0	0	1	0	0	0	0	0	0	0	0	0	0	1	0
P37	SAMN37645957	Smarc00552_1.fastq.gz.assembly.contigs.fasta.fna	Patient	Bloodstream	2011-04-10	ICU pediatric			Serratia nevei	0.954322	Serratia marcescens	98.6	Serratia nevei	85	Serratia sp	ST366	3	GC: 60.0	11156328	AmpC inducible	AMCR+FOXR		0	0	0	0	0	0	0	0	0	0	0	1	0	0	1	0	0	0	0	0	0	0	0	0	0	1	0
P38	SAMN37645958	Smarc00553_1.fastq.gz.assembly.contigs.fasta.fna	Patient	Bloodstream	2011-04-10	ICU pediatric			Serratia nevei	0.957416	Serratia marcescens	98.45	Serratia nevei	80	Serratia sp	ST408	3	GC: 60.0	11156328	AmpC inducible	AMCR+FOXR		0	0	0	0	0	0	0	0	0	0	0	1	0	0	1	0	0	0	0	0	0	0	0	0	0	1	0
P39	SAMN37645959	Smarc00555_1.fastq.gz.assembly.contigs.fasta.fna	Patient	Bloodstream	2010-09-28	Traumatology			Serratia nevei	0.957268	Serratia marcescens	99.16	Serratia nevei	98	Serratia sp	ST423	3	GC: 59.8	10148459	AmpC inducible	AMCR+FOXR		0	0	0	0	0	0	0	0	0	0	0	1	0	0	1	0	0	0	0	0	0	0	0	0	0	1	0
P4	SAMN37645960	GCF_013309765.1_ASM1330976v1.fna	Patient	Wound exudate	2017-10-01	ICU medical			Serratia nevei	0.964728	Serratia nevei	97.27	Serratia nevei	83	Serratia sp	ST424	4B	GC: 59.6	M52	AmpC derepressed-like+other resistance mechanisms	AMCR+FOXR+3GC+4GC+MEMR		1	1	0	0	0	0	1	0	0	0	0	1	1	0	1	0	1	0	1	1	0	0	1	1	1	1	1
P40	SAMN37645961	Smarc00557_1.fastq.gz.assembly.contigs.fasta.fna	Patient	Bloodstream	2010-12-28	Cardiac surgery			Serratia nevei	0.964378	Serratia nevei	97.26	Serratia nevei	79	Serratia sp	ST425	4B	GC: 59.5	10198397	AmpC inducible	AMCR+FOXR		0	0	0	0	0	0	0	0	0	0	0	1	0	0	1	0	0	0	0	0	0	0	0	0	0	1	0
P41	SAMN37645962	Smarc00558_1.fastq.gz.assembly.contigs.fasta.fna	Patient	Bloodstream	2009-04-01	General surgery			Serratia ureilytica	0.988244	Serratia ureilytica	98.96	Serratia ureilityca	100	Serratia sp, Serratia ureilityca	ST307	2B	GC: 59.6	9000612	AmpC inducible	AMCR+FOXR		0	0	0	0	0	0	0	0	0	0	0	1	0	0	0	1	0	0	0	0	0	0	0	0	0	1	0
P42	SAMN37645963	Smarc00561_1.fastq.gz.assembly.contigs.fasta.fna	Patient	Bloodstream	2009-02-26	ICU pediatric			Serratia nevei	0.956214	Serratia marcescens	98.64	Serratia nevei	78	Serratia sp	ST356	3	GC: 59.6	9028827	AmpC inducible	AMCR+FOXR		0	0	0	0	0	0	0	0	0	0	1	1	0	0	1	0	0	0	0	0	0	0	0	0	0	0	0
P43	SAMN37645964	Smarc00562_1.fastq.gz.assembly.contigs.fasta.fna	Patient	Bloodstream	2009-07-13	Hematology			Serratia marcescens	0.967064	Serratia marcescens	99.33	Serratia marcescens	100	Serratia marcescens	ST503	1B	GC: 59.3	9106440	AmpC inducible	AMCR+FOXR		0	0	0	0	0	0	0	0	0	0	0	1	0	0	0	1	0	0	0	0	0	0	0	0	0	1	0
P44	SAMN37645965	Smarc00563_1.fastq.gz.assembly.contigs.fasta.fna	Patient	Bloodstream	2009-11-10	Nefrology			Serratia nevei	0.956214	Serratia marcescens	98.89	Serratia nevei	85	Serratia sp	ST427	3	GC: 59.8	9152171	AmpC inducible	AMCR+FOXR		0	0	0	0	0	0	0	0	0	0	0	1	0	1	0	0	0	0	0	0	1	0	0	0	0	1	0
P45	SAMN37645966	Smarc00564_1.fastq.gz.assembly.contigs.fasta.fna	Patient	Bloodstream	2009-01-11	Nefrology			Serratia nevei	0.964728	Serratia nevei	97.25	Serratia nevei	81	Serratia sp	ST327	4B	GC: 59.4	9164384	AmpC inducible	AMCR+FOXR		0	0	0	0	0	0	0	0	0	0	0	1	0	0	1	0	0	0	0	0	0	0	0	0	0	1	0
P46	SAMN37645967	Smarc00566_1.fastq.gz.assembly.contigs.fasta.fna	Patient	Bloodstream	2009-08-11	Emergencies			Serratia ureilytica	0.987924	Serratia ureilytica	99.08	Serratia ureilityca	100	Serratia ureilityca	ST238	2B	GC: 59.4	9164384	AmpC inducible	AMCR+FOXR		0	0	0	0	0	0	0	0	0	0	0	1	0	0	0	1	0	0	0	0	0	0	0	0	0	1	0
P47	SAMN37645968	Smarc00567_1.fastq.gz.assembly.contigs.fasta.fna	Patient	Bloodstream	2008-03-17	ICU medical			Serratia nevei	0.95771	Serratia marcescens	99.09	Serratia nevei	96	Serratia sp, Serratia nevei	ST56	3	GC: 60.1	8039167	AmpC inducible	AMCR+FOXR		0	0	0	0	0	0	0	0	0	0	0	1	0	0	1	0	0	0	0	0	0	0	0	0	0	1	0
P48	SAMN37645969	Smarc00568_1.fastq.gz.assembly.contigs.fasta.fna	Patient	Bloodstream	2008-06-29	Cardiology			Serratia nevei	0.957855	Serratia marcescens	99.1	Serratia nevei	100	Serratia sp	ST428	3	GC: 60.0	8095646	AmpC inducible	AMCR+FOXR		0	0	0	0	0	0	0	0	0	0	0	1	0	0	1	0	0	0	0	0	0	0	0	0	0	1	0
P49	SAMN37645970	Smarc00569_1.fastq.gz.assembly.contigs.fasta.fna	Patient	Bloodstream	2008-09-30	General surgery			Serratia ureilytica	0.987693	Serratia ureilytica	99	Serratia ureilityca	100	Serratia ureilityca	ST195	2B	GC: 59.6	8139425	AmpC inducible	AMCR+FOXR		0	0	0	0	0	0	0	0	0	0	0	1	0	0	0	1	0	0	0	0	0	0	0	0	0	1	0
P5	SAMN37645971	GCF_013309775.1_ASM1330977v1.fna	Patient	Wound exudate	2018-01-22	ICU medical			Serratia nevei	0.953831	Serratia marcescens	98.66	Serratia nevei	75	Serratia sp	ST417	3	GC: 59.9	I54	AmpC derepressed-like+other resistance mechanisms	AMCR+FOXR+3GC+4GC+MEMR		1	0	0	0	0	0	0	0	0	0	0	1	0	1	0	0	0	1	0	0	0	0	0	0	0	1	0
P50	SAMN37645972	Smarc00571-190517_1.fastq.gz.assembly.contigs.fasta.fna	Patient	Bloodstream	2008-11-20	Cardiac surgery			Serratia nevei	0.971503	Serratia nevei	97.69	Serratia nevei	94	Serratia sp	ST430	4B	GC: 59.4	8170607	AmpC inducible	AMCR+FOXR		0	0	0	0	0	0	0	0	0	0	1	1	0	0	1	0	0	0	0	0	0	0	0	0	0	1	0
P51	SAMN37645973	Smarc00572_1.fastq.gz.assembly.contigs.fasta.fna	Patient	Bloodstream	2007-02-02	Oncology			Serratia marcescens	0.981687	Serratia nematodiphila	98.21	Serratia nematodiphila	48	Serratia sp	ST431	1A	GC: 59.6	7014608	AmpC inducible	AMCR+FOXR		0	0	0	0	0	0	0	0	0	0	1	1	0	0	0	1	0	0	0	0	0	0	0	0	0	1	0
P52	SAMN37645974	Smarc00573_1.fastq.gz.assembly.contigs.fasta.fna	Patient	Bloodstream	2007-11-05	Neurosurgery			Serratia ureilytica	0.957268	Serratia bockelmannii	98.73	Serratia bockelmannii	98	Serratia sp	ST432	2A	GC: 59.3	7062281	AmpC inducible	AMCR+FOXR		0	0	0	0	0	0	0	0	0	0	0	1	0	1	0	0	0	0	0	0	0	0	0	0	0	1	0
P53	SAMN37645975	Smarc00574_1.fastq.gz.assembly.contigs.fasta.fna	Patient	Bloodstream	2007-05-23	ICU medical			Serratia ureilytica	0.987128	Serratia ureilytica	98.92	Serratia ureilityca	100	Serratia ureilityca	ST433	2B	GC: 59.0	7066586	AmpC inducible	AMCR+FOXR		0	0	0	0	0	1	0	0	0	0	0	1	0	1	0	0	0	0	0	0	0	0	0	0	0	1	0
P54	SAMN37645976	Smarc00575_1.fastq.gz.assembly.contigs.fasta.fna	Patient	Bloodstream	2007-06-22	ICU medical			Serratia nevei	0.979588	Serratia nevei	98.86	Serratia nevei	98	Serratia sp	ST434	4A	GC: 59.9	7082986	AmpC inducible	AMCR+FOXR		0	0	0	0	0	0	0	0	0	0	0	1	0	0	1	0	0	0	0	0	0	0	0	0	0	1	0
P55	SAMN37645977	Smarc00576_1.fastq.gz.assembly.contigs.fasta.fna	Patient	Bloodstream	2007-07-13	ICU medical			Serratia nevei	0.955907	Serratia marcescens	99.05	Serratia nevei	98	Serratia sp	ST367	3	GC: 59.8	7096967	AmpC inducible	AMCR+FOXR		0	0	0	0	0	0	0	0	0	0	0	1	0	0	1	0	0	0	0	0	0	0	0	0	0	1	0
P56	SAMN37645978	Smarc00577_1.fastq.gz.assembly.contigs.fasta.fna	Patient	Bloodstream	2007-06-08	ICU medical			Serratia nevei	0.956971	Serratia marcescens	99.1	Serratia nevei	88	Serratia sp	ST376	3	GC: 60.0	7104931	AmpC inducible	AMCR+FOXR		0	0	0	0	0	0	0	0	0	0	1	1	0	1	0	0	0	0	0	0	0	0	0	0	0	1	0
P57	SAMN37645979	Smarc00578_1.fastq.gz.assembly.contigs.fasta.fna	Patient	Bloodstream	2007-05-11	ICU medical			Serratia ureilytica	0.956821	Serratia bockelmannii	98.8	Serratia bockelmannii	100	Serratia sp	ST507	2A	GC: 59.3	7149110	AmpC inducible	AMCR+FOXR		0	0	0	0	0	0	0	0	0	0	0	1	0	0	1	0	0	0	0	0	0	0	0	0	0	1	0
P58	SAMN37645980	Smarc00579_1.fastq.gz.assembly.contigs.fasta.fna	Patient	Bloodstream	2007-06-11	Oncology			Serratia nevei	0.957416	Serratia marcescens	99.09	Serratia nevei	96	Serratia sp	ST490	3	GC: 59.9	7140819	AmpC inducible	AMCR+FOXR		0	0	0	0	0	0	0	0	0	0	0	1	0	0	1	0	0	0	0	0	0	0	0	0	0	1	0
P59	SAMN37645981	Smarc00580_1.fastq.gz.assembly.contigs.fasta.fna	Patient	Bloodstream	2006-06-02	ICU medical			Serratia ureilytica	0.987223	Serratia ureilytica	98.89	Serratia ureilityca	100	Serratia ureilityca	ST436	2B	GC: 59.4	6014736	AmpC inducible	AMCR+FOXR		0	0	0	0	0	0	0	0	0	0	0	1	0	0	0	1	0	0	0	0	0	0	0	0	0	1	0
P6	SAMN37645982	GCF_013309805.1_ASM1330980v1.fna	Patient	BAS	2017-03-09	ICU medical			Serratia nevei	0.964378	Serratia nevei	97.22	Serratia nevei	83	Serratia sp	ST424	4B	GC: 59.2	B77	AmpC derepressed-like+other resistance mechanisms	AMCR+FOXR+3GC+4GC+MEMR		1	1	0	0	0	0	1	0	0	0	0	1	1	0	1	0	1	0	1	1	0	0	1	1	1	1	1
P60	SAMN37645983	Smarc00581_1.fastq.gz.assembly.contigs.fasta.fna	Patient	Bloodstream	2006-03-29	ICU medical			Serratia nevei	0.964843	Serratia nevei	97.25	Serratia nevei	83	Serratia sp	ST438	4B	GC: 59.3	6039197	AmpC inducible	AMCR+FOXR		0	0	0	0	0	0	0	0	0	0	0	1	0	0	1	0	0	0	0	0	0	0	0	0	0	1	0
P61	SAMN37645984	Smarc00582_1.fastq.gz.assembly.contigs.fasta.fna	Patient	Bloodstream	2006-04-20	Emergencies			Serratia nevei	0.953995	Serratia marcescens	98.68	Serratia nevei	86	Serratia sp	ST508	3	GC: 60.0	6049262	AmpC inducible	AMCR+FOXR		0	0	0	0	0	0	0	0	0	0	0	1	0	1	0	0	0	0	0	0	0	0	0	0	0	1	0
P62	SAMN37645985	Smarc00583_1.fastq.gz.assembly.contigs.fasta.fna	Patient	Bloodstream	2006-07-14	Nefrology			Serratia nevei	0.971865	Serratia nevei	97.8	Serratia nevei	94	Serratia sp	ST430	4B	GC: 59.4	6089946	AmpC inducible	AMCR+FOXR		0	0	0	0	0	0	0	0	0	0	0	1	0	0	1	0	0	0	0	0	0	0	0	0	0	1	0
P63	SAMN37645986	Smarc00584_1.fastq.gz.assembly.contigs.fasta.fna	Patient	Bloodstream	2006-08-21	ICU medical			Serratia ureilytica	0.955439	Serratia bockelmannii	98.62	Serratia bockelmannii	100	Serratia sp	ST510	2A	GC: 59.1	6106176	AmpC inducible	AMCR+FOXR		0	0	1	0	0	0	0	0	0	0	0	1	0	0	1	0	0	0	0	0	0	0	0	0	0	1	0
P64	SAMN37645987	Smarc00585_1.fastq.gz.assembly.contigs.fasta.fna	Patient	Bloodstream	2006-11-29	Emergencies			Serratia nevei	0.971412	Serratia nevei	97.69	Serratia nevei	94	Serratia sp	ST430	4B	GC: 59.4	6153760	AmpC inducible	AMCR+FOXR		0	0	0	0	0	0	0	0	0	0	1	1	0	0	1	0	0	0	0	0	0	0	0	0	0	1	0
P65	SAMN37645988	Smarc00586_1.fastq.gz.assembly.contigs.fasta.fna	Patient	Bloodstream	2006-12-21	Cardiology			Serratia nevei	0.971503	Serratia nevei	97.68	Serratia nevei	94	Serratia sp	ST430	4B	GC: 59.4	6163834	AmpC inducible	AMCR+FOXR		0	0	0	0	0	0	0	0	0	0	1	1	0	0	1	0	0	0	0	0	0	0	0	0	0	1	0
P66	SAMN37645989	Smarc00587_1.fastq.gz.assembly.contigs.fasta.fna	Patient	Bloodstream	2005-01-28	ICU medical			Serratia nevei	0.957563	Serratia marcescens	98.58	Serratia nevei	86	Serratia sp	ST444	3	GC: 60.0	5012095	AmpC inducible	AMCR+FOXR		0	0	0	0	0	0	0	0	0	0	0	1	0	0	1	0	0	0	0	0	0	0	0	0	0	1	0
P67	SAMN37645990	Smarc00588_1.fastq.gz.assembly.contigs.fasta.fna	Patient	Bloodstream	2005-02-02	Internal medicine			Serratia ureilytica	0.984221	Serratia ureilytica	98.63	Serratia ureilityca	98	Serratia sp	ST275	2B	GC: 59.7	5014409	AmpC inducible	AMCR+FOXR		0	0	0	0	0	0	0	0	0	0	0	1	0	0	0	1	0	0	0	0	0	0	0	0	0	1	0
P68	SAMN37645991	Smarc00589_1.fastq.gz.assembly.contigs.fasta.fna	Patient	Bloodstream	2005-05-16	Cardiology			Serratia nevei	0.954159	Serratia marcescens	98.55	Serratia nevei	80	Serratia sp	ST255	3	GC: 60.0	5062348	AmpC inducible	AMCR+FOXR		0	0	0	0	0	0	0	0	0	0	0	1	0	0	1	0	0	0	0	0	0	0	0	0	0	1	0
P69	SAMN37645992	Smarc00590_1.fastq.gz.assembly.contigs.fasta.fna	Patient	Bloodstream	2005-11-08	ICU pediatric			Serratia ureilytica	0.955282	Serratia bockelmannii	98.74	Serratia bockelmannii	96	Serratia sp	ST197	2A	GC: 58.9	5100738	AmpC inducible	AMCR+FOXR		0	0	0	0	0	0	0	0	0	0	1	1	0	1	0	0	0	0	0	0	0	0	0	0	0	1	0
P7	SAMN37645993	Smarc00515-160928_1.fastq.gz.assembly.contigs.fasta.fna	Patient	Bloodstream	2016-01-26	General surgery			Serratia nevei	0.958	Serratia marcescens	99.13	Serratia nevei	93	Serratia sp	ST375	3	GC: 60.1	16014874	AmpC inducible	AMCR+FOXR		0	0	0	0	0	0	0	0	0	0	0	1	0	0	1	0	0	0	0	0	0	0	0	0	0	1	0
P70	SAMN37645994	Smarc00591_1.fastq.gz.assembly.contigs.fasta.fna	Patient	Bloodstream	2005-08-29	ICU medical			Serratia ureilytica	0.95712	Serratia bockelmannii	98.77	Serratia bockelmannii	91	Serratia sp	ST445	2A	GC: 58.9	5106719	AmpC inducible	AMCR+FOXR		0	0	0	0	0	0	0	0	0	0	0	1	0	0	0	1	0	0	0	0	0	0	0	0	0	1	0
P71	SAMN37645995	Smarc00592_1.fastq.gz.assembly.contigs.fasta.fna	Patient	Bloodstream	2005-04-11	ICU medical			Serratia ureilytica	0.955752	Serratia bockelmannii	98.74	Serratia bockelmannii	91	Serratia bockelmannii	ST446	2A	GC: 59.4	5135676	AmpC inducible	AMCR+FOXR		0	0	0	0	0	0	0	0	0	0	1	1	0	0	1	0	0	0	0	0	0	0	0	0	0	1	0
P72	SAMN37645996	Smarc00594_1.fastq.gz.assembly.contigs.fasta.fna	Patient	Bloodstream	2005-11-17	ICU medical			Serratia ureilytica	0.986888	Serratia ureilytica	98.86	Serratia ureilityca	100	Serratia sp	ST447	2B	GC: 59.5	5141155	AmpC inducible	AMCR+FOXR		0	0	0	0	0	0	0	0	0	0	1	1	0	0	0	1	0	0	0	0	0	0	0	0	0	1	0
P73	SAMN37645997	Smarc00595_1.fastq.gz.assembly.contigs.fasta.fna	Patient	Bloodstream	2005-12-29	Emergencies			Serratia ureilytica	0.954965	Serratia bockelmannii	98.68	Serratia bockelmannii	94	Serratia sp	ST448	2A	GC: 59.2	5160926	AmpC inducible	AMCR+FOXR		0	0	0	0	0	0	0	0	0	0	0	1	0	1	0	0	0	0	0	0	0	0	0	0	0	1	0
P74	SAMN37645998	Smarc00596_1.fastq.gz.assembly.contigs.fasta.fna	Patient	Bloodstream	2004-01-16	ICU medical			Serratia nevei	0.957563	Serratia marcescens	99.08	Serratia nevei	98	Serratia sp	ST449	3	GC: 60.0	4005946	AmpC inducible	AMCR+FOXR		0	0	0	0	0	0	0	0	0	0	0	1	0	0	1	0	0	0	0	0	0	0	0	0	0	1	0
P75	SAMN37645999	Smarc00597_1.fastq.gz.assembly.contigs.fasta.fna	Patient	Bloodstream	2004-01-30	Emergencies			Serratia nevei	0.971412	Serratia nevei	97.7	Serratia nevei	94	Serratia sp	ST430	4B	GC: 59.4	4012794	AmpC inducible	AMCR+FOXR		0	0	0	0	0	0	0	0	0	0	0	1	0	0	1	0	0	0	0	0	0	0	0	0	0	1	0
P76	SAMN37646000	Smarc00598-merged_1.fastq.gz.assembly.contigs.fasta.fna	Patient	Bloodstream	2004-11-03	Oncology			Serratia nevei	0.979588	Serratia nevei	98.86	Serratia nevei	98	Serratia sp	ST451	4A	GC: 59.6	4031621	AmpC inducible	AMCR+FOXR		0	0	0	0	1	0	0	0	0	0	0	1	1	0	1	0	0	0	0	0	0	1	0	0	0	1	0
P77	SAMN37646001	Smarc00599_1.fastq.gz.assembly.contigs.fasta.fna	Patient	Bloodstream	2004-02-04	Nefrology			Serratia nevei	0.955596	Serratia marcescens	99.09	Serratia nevei	85	Serratia sp	ST394	3	GC: 60.1	4041502	AmpC inducible	AMCR+FOXR		0	0	0	0	0	0	0	0	0	0	0	1	0	0	1	0	0	0	0	0	0	0	0	0	0	1	0
P78	SAMN37646002	Smarc00600_1.fastq.gz.assembly.contigs.fasta.fna	Patient	Bloodstream	2004-05-24	ICU medical			Serratia marcescens	0.981687	Serratia nematodiphila	98.21	Serratia nematodiphila	48	Serratia sp	ST431	1A	GC: 59.6	4063668	AmpC inducible	AMCR+FOXR		0	0	0	0	0	0	0	0	0	0	1	1	0	0	0	1	0	0	0	0	0	0	0	0	0	1	0
P79	SAMN37646003	Smarc00601_1.fastq.gz.assembly.contigs.fasta.fna	Patient	Bloodstream	2004-06-25	ICU medical			Serratia ureilytica	0.983501	Serratia ureilytica	98.53	Serratia ureilityca	100	Serratia sp	ST453	2B	GC: 59.7	4078963	AmpC inducible	AMCR+FOXR		0	0	0	0	0	0	0	0	0	0	0	1	0	0	0	1	0	0	0	0	0	0	0	0	0	1	0
P8	SAMN37646004	Smarc00516-160928_1.fastq.gz.assembly.contigs.fasta.fna	Patient	Bloodstream	2016-06-03	General surgery			Serratia nevei	0.954159	Serratia marcescens	98.53	Serratia nevei	80	Serratia sp	ST255	3	GC: 60.0	16042908	AmpC inducible	AMCR+FOXR		0	0	0	0	0	0	0	0	0	0	0	1	0	0	1	0	0	0	0	0	0	0	0	0	0	1	0
P80	SAMN37646005	Smarc00602_1.fastq.gz.assembly.contigs.fasta.fna	Patient	Bloodstream	2004-07-07	ICU pediatric			Serratia nevei	0.970765	Serratia nevei	97.82	Serratia nevei	96	Serratia sp	ST454	4B	GC: 59.6	04083707	AmpC inducible	AMCR+FOXR		0	0	0	0	0	0	0	0	0	0	0	1	0	0	1	0	0	0	0	0	0	0	0	0	0	1	0
P81	SAMN37646006	Smarc00603_1.fastq.gz.assembly.contigs.fasta.fna	Patient	Bloodstream	2004-10-08	Internal medicine			Serratia nevei	0.954159	Serratia marcescens	98.63	Serratia nevei	85	Serratia sp	ST366	3	GC: 60.0	04096178	AmpC inducible	AMCR+FOXR		0	0	0	0	0	0	0	0	0	0	0	1	0	0	1	0	0	0	0	0	0	0	0	0	0	1	0
P82	SAMN37646007	Smarc00604_1.fastq.gz.assembly.contigs.fasta.fna	Patient	Bloodstream	2004-01-10	ICU medical			Serratia ureilytica	0.955752	Serratia bockelmannii	98.71	Serratia bockelmannii	100	Serratia sp	ST31	2A	GC: 59.2	0415461	AmpC inducible	AMCR+FOXR		0	0	0	0	0	0	0	0	0	0	1	1	0	1	0	0	0	0	0	0	0	0	0	0	0	1	0
P83	SAMN37646008	Smarc00605_1.fastq.gz.assembly.contigs.fasta.fna	Patient	Bloodstream	2004-10-29	Internal medicine			Serratia ureilytica	0.955907	Serratia bockelmannii	98.69	Serratia bockelmannii	100	Serratia sp	ST31	2A	GC: 59.3	04130050	AmpC inducible	AMCR+FOXR		0	0	0	0	0	0	0	0	0	0	1	1	0	1	0	0	0	0	0	0	0	0	0	0	0	1	0
P84	SAMN37646009	Smarc00606_1.fastq.gz.assembly.contigs.fasta.fna	Patient	Bloodstream	2004-05-11	General surgery			Serratia ureilytica	0.983836	Serratia ureilytica	98.56	Serratia ureilityca	100	Serratia ureilityca	ST455	2B	GC: 59.5	04132499	AmpC inducible	AMCR+FOXR		0	0	0	0	0	0	0	0	0	0	0	1	0	0	0	1	0	0	0	0	0	0	0	0	0	1	0
P85	SAMN37646010	Smarc00607_1.fastq.gz.assembly.contigs.fasta.fna	Patient	Bloodstream	2004-05-11	ICU medical			Serratia ureilytica	0.986449	Serratia ureilytica	98.94	Serratia ureilityca	100	Serratia sp	ST447	2B	GC: 59.2	04132857	AmpC inducible	AMCR+FOXR		0	0	0	0	0	0	0	0	0	0	0	1	0	0	0	1	0	0	0	0	0	0	0	0	0	1	0
P86	SAMN37646011	Smarc00608_1.fastq.gz.assembly.contigs.fasta.fna	Patient	Bloodstream	2004-11-11	Internal medicine			Serratia ureilytica	0.956214	Serratia bockelmannii	98.68	Serratia bockelmannii	100	Serratia sp	ST31	2A	GC: 58.8	04134935	AmpC inducible	AMCR+FOXR		0	0	0	0	0	0	0	0	0	0	1	1	0	1	0	0	0	0	0	0	0	0	0	0	0	1	0
P87	SAMN37646012	Smarc00609_1.fastq.gz.assembly.contigs.fasta.fna	Patient	Bloodstream	2004-10-12	General surgery			Serratia ureilytica	0.98797	Serratia ureilytica	98.99	Serratia ureilityca	100	Serratia ureilityca	ST195	2B	GC: 59.6	04148281	AmpC inducible	AMCR+FOXR		0	0	0	0	0	0	0	0	0	0	0	1	0	0	0	1	0	0	0	0	0	0	0	0	0	1	0
P88	SAMN37646013	Smarc00610-190517_1.fastq.gz.assembly.contigs.fasta.fna	Patient	Bloodstream	2004-12-23	Emergencies			Serratia ureilytica	0.983781	Serratia ureilytica	98.58	Serratia ureilityca	100	Serratia ureilityca	ST456	2B	GC: 59.5	04154569	AmpC inducible	AMCR+FOXR		0	0	0	0	0	0	0	0	0	0	0	1	0	0	0	1	0	0	0	0	0	0	0	0	0	1	0
P89	SAMN37646014	Smarc00611_1.fastq.gz.assembly.contigs.fasta.fna	Patient	Bloodstream	NA	NA			Serratia nevei	0.953831	Serratia marcescens	98.48	Serratia nevei	80	Serratia sp	ST255	3	GC: 59.9	03001623	AmpC inducible	AMCR+FOXR		0	0	0	0	0	0	0	0	0	0	0	1	0	0	1	0	0	0	0	0	0	0	0	0	0	1	0
P9	SAMN37646015	Smarc00518-160928_1.fastq.gz.assembly.contigs.fasta.fna	Patient	Bloodstream	2016-06-03	General surgery			Serratia nevei	0.979521	Serratia nevei	98.77	Serratia nevei	100	Serratia sp	ST457	4A	GC: 59.4	16042908	AmpC inducible	AMCR+FOXR		0	0	0	0	0	0	0	0	0	0	0	1	0	0	1	0	0	0	0	0	0	0	0	0	0	1	0
P90	SAMN37646016	Smarc00612_1.fastq.gz.assembly.contigs.fasta.fna	Patient	Bloodstream	2003-10-02	Otolaryngology			Serratia nevei	0.955752	Serratia marcescens	98.68	Serratia nevei	84	Serratia sp	ST439	3	GC: 60.0	03002128	AmpC inducible	AMCR+FOXR		0	0	0	0	0	0	0	0	0	0	0	1	0	0	1	0	0	0	0	0	0	0	0	0	0	1	0
P91	SAMN37646017	Smarc00613_1.fastq.gz.assembly.contigs.fasta.fna	Patient	Bloodstream	NA	NA			Serratia ureilytica	0.984438	Serratia ureilytica	98.69	Serratia ureilityca	98	Serratia ureilityca	ST458	2B	GC: 59.6	03002607	AmpC inducible	AMCR+FOXR		0	0	0	0	0	0	0	0	0	0	1	1	0	0	0	1	0	0	0	0	0	0	0	0	0	1	0
P92	SAMN37646018	Smarc00614_1.fastq.gz.assembly.contigs.fasta.fna	Patient	Bloodstream	2003-09-13	ICU medical			Serratia nevei	0.955752	Serratia marcescens	99.06	Serratia nevei	87	Serratia sp	ST340	3	GC: 59.9	03013328	AmpC inducible	AMCR+FOXR		0	0	0	0	0	0	0	0	0	0	0	1	0	0	1	0	0	0	0	0	0	0	0	0	0	1	0
P93	SAMN37646019	Smarc00615_1.fastq.gz.assembly.contigs.fasta.fna	Patient	Bloodstream	2003-10-31	ICU medical			Serratia ureilytica	0.9876	Serratia ureilytica	98.97	Serratia ureilityca	100	Serratia sp	ST307	2B	GC: 59.4	03125580	AmpC inducible	AMCR+FOXR		0	0	0	0	0	0	0	0	0	0	0	1	0	0	0	1	0	0	0	0	0	0	0	0	0	1	0
P94	SAMN37646020	Smarc00616_1.fastq.gz.assembly.contigs.fasta.fna	Patient	Bloodstream	2003-11-17	Traumatology			Serratia marcescens	0.966742	Serratia marcescens	99.31	Serratia marcescens	100	Serratia marcescens	ST459	1B	GC: 59.4	03132289	AmpC inducible	AMCR+FOXR		0	0	0	0	0	0	0	0	0	0	0	1	0	0	0	1	0	0	0	0	0	0	0	0	0	1	0
P95	SAMN37646021	Smarc00622_1.fastq.gz.assembly.contigs.fasta.fna	Patient	Bloodstream	2016-04-24	Emergencies			Serratia marcescens	0.96564	Serratia marcescens	99.33	Serratia marcescens	100	Serratia marcescens	ST511	1B	GC: 59.5	16074964	AmpC inducible	AMCR+FOXR		0	0	0	0	0	0	0	0	0	0	0	1	0	0	0	1	0	0	0	0	0	0	0	0	0	1	0
P96	SAMN37646022	Smarc00627_1.fastq.gz.assembly.contigs.fasta.fna	Patient	Bloodstream	2012-03-27	ICU medical			Serratia nevei	0.955907	Serratia marcescens	99.11	Serratia nevei	85	Serratia sp	ST394	3	GC: 60.1	12058178	AmpC inducible	AMCR+FOXR		0	0	0	0	0	0	0	0	0	0	1	1	0	0	1	0	0	0	0	0	0	0	0	0	0	1	0
P97	SAMN37646023	Smarc00629_1.fastq.gz.assembly.contigs.fasta.fna	Patient	Bloodstream	2011-07-19	ICU medical			Serratia nevei	0.953995	Serratia marcescens	98.63	Serratia nevei	85	Serratia sp	ST366	3	GC: 59.9	11117169	AmpC inducible	AMCR+FOXR		0	1	0	0	0	0	0	0	0	0	1	1	0	0	1	0	0	0	0	0	0	0	0	0	0	1	0
P98	SAMN37646024	Smarc00630_1.fastq.gz.assembly.contigs.fasta.fna	Patient	Bloodstream	NA	NA			Serratia nevei	0.955282	Serratia marcescens	99.13	Serratia nevei	86	Serratia sp	ST512	3	GC: 59.7	10134885	AmpC inducible	AMCR+FOXR		0	1	0	0	0	0	0	0	0	0	1	1	0	0	1	0	0	0	0	0	0	0	0	0	0	1	0
P99	SAMN37646025	Smarc00633_1.fastq.gz.assembly.contigs.fasta.fna	Patient	Bloodstream	2009-01-30	ICU medical			Serratia nevei	0.955907	Serratia marcescens	98.58	Serratia nevei	86	Serratia sp	ST462	3	GC: 60.0	9013298	AmpC inducible	AMCR+FOXR		0	0	0	0	0	0	0	0	0	0	0	1	0	1	0	0	0	0	0	0	0	0	0	0	0	1	0
S1	SAMN37645926	11227_S8_L555_R1_001.fastq	Sink	Drain	2020-07-15	ICU medical	10	34	Serratia nevei	0.964843	Serratia nevei	97.22	Serratia nevei	83	Serratia sp	ST424	4B	GC: 59.5	11227	AmpC derepressed-like+other resistance mechanisms	AMCR+FOXR+3GC+4GC	S14	1	1	0	0	1	1	0	0	0	0	0	1	1	0	1	0	1	0	1	1	0	0	1	1	1	1	1
S10	SAMN37645861	WTCHG_799608_70285004_1.faa	Sink	Drain	2019-10-04	ICU medical	2	9	Serratia nevei	0.968421	Serratia nevei	97.62	Serratia nevei	100	Serratia sp	ST92	4A	GC: 58.9	1267	AmpC inducible	AMCR+FOXR	S3	0	1	0	0	0	0	1	0	0	0	1	1	0	0	1	0	0	0	1	1	0	0	0	0	0	1	0
S11	SAMN37645862	WTCHG_799608_70295005_1.faa	Sink	Sink surface	2019-10-07	ICU medical	6	19	Serratia nevei	0.964843	Serratia nevei	97.24	Serratia nevei	83	Serratia sp	ST424	4B	GC: 59.5	5452	AmpC derepressed-like+other resistance mechanisms	AMCR+FOXR+3GC+4GC	S14	1	0	0	0	1	0	1	0	0	0	1	1	1	0	1	0	1	0	1	1	0	0	1	0	0	1	1
S12	SAMN37645863	WTCHG_799608_70305006_1.faa	Sink	Sink surface	2019-09-10	ICU medical	9	21	Serratia nevei	0.956519	Serratia marcescens	99.01	Serratia nevei	90	Serratia sp	ST525	3	GC: 59.5	6499	AmpC inducible	AMCR+FOXR	S12	0	0	0	0	0	1	0	0	0	0	1	1	0	1	0	0	0	0	0	0	0	0	0	0	0	1	0
S13	SAMN37645864	WTCHG_799608_70365012_1.faa	Sink	Sink surface	2019-06-19	ICU medical	3	16	Serratia ureilytica	0.987032	Serratia ureilytica	98.96	Serratia ureilityca	100	Serratia sp	ST465	2B	GC: 59.3	4078	AmpC inducible	AMCR	S13	0	0	0	0	0	0	0	0	0	0	0	1	0	0	0	1	0	0	0	0	0	0	0	0	0	1	0
S14	SAMN37645865	WTCHG_799608_70375013_1.faa	Sink	Sink surface	2019-10-23	ICU medical	6	23	Serratia nevei	0.964959	Serratia nevei	97.25	Serratia nevei	83	Serratia sp	ST424	4B	GC: 59.6	7132	AmpC derepressed-like+other resistance mechanisms	AMCR+FOXR+3GC+4GC	S14	1	1	0	0	1	0	1	0	0	0	0	1	1	0	1	0	1	0	1	1	0	0	1	0	0	1	1
S15	SAMN37645866	WTCHG_799608_70385014_1.faa	Sink	Drain	2019-04-04	ICU medical	10	8	Serratia nevei	0.968624	Serratia nevei	97.64	Serratia nevei	100	Serratia sp	ST92	4A	GC: 59.3	1113	AmpC basal-like	AMCS+FOXS	S3	0	0	0	0	0	0	0	0	0	0	0	1	0	0	1	0	0	0	0	0	0	0	0	0	0	1	0
S16	SAMN37645867	WTCHG_799608_70395015_1.faa	Sink	Drain	2019-03-27	ICU medical	13	7	Serratia nevei	0.964143	Serratia nevei	97.21	Serratia nevei	83	Serratia sp	ST424	4B	GC: 58.6	862	AmpC derepressed-like+other resistance mechanisms	AMCR+FOXR+3GC+4GC	S15*	1	1	0	0	0	0	1	0	0	0	1							0
S17	SAMN37645868	WTCHG_799608_70415017_1.faa	Sink	Sink surface	2019-10-30	ICU medical	2	24	Serratia nevei	0.968825	Serratia nevei	97.64	Serratia nevei	100	Serratia sp	ST92	4A	GC: 59.3	7373	AmpC basal-like	AMCS+FOXS	S3	0	0	0	0	0	0	0	0	0	0	0	1	0	0	1	0	0	0	0	0	0	0	0	0	0	1	0
S18	SAMN37645869	WTCHG_799608_70445020_1.faa	Sink	Drain	2019-06-19	ICU medical	3	16	Serratia nevei	0.968825	Serratia nevei	97.66	Serratia nevei	100	Serratia sp	ST92	4A	GC: 59.3	4086	AmpC basal-like	AMCS+FOXS	S3	0	0	0	0	0	0	0	0	0	0	0	1	0	0	1	0	0	0	0	0	0	0	0	0	0	1	0
S19	SAMN37645870	WTCHG_799608_70455021_1.faa	Surface	Ventilator’s touchscreen	2019-04-24	ICU medical	10	10	Serratia nevei	0.964959	Serratia nevei	97.24	Serratia nevei	83	Serratia sp	ST424	4B	GC: 59.6	1773	AmpC derepressed-like+other resistance mechanisms	AMCR+FOXR+3GC+4GC	S14*	1	1	0	0	1	0	1	0	0	0	0	1	1	0	1	0	1	0	1	1	0	0	1	0	0	1	1
S2	SAMN37645871	WTCHG_799608_70045076_1.faa	Sink	Drain	2019-06-26	ICU medical	5	17	Serratia nevei	0.968319	Serratia nevei	97.64	Serratia nevei	100	Serratia sp	ST92	4A	GC: 59.1	4462	AmpC inducible	AMCR+FOXR	S3	0	1	0	0	0	0	1	0	0	0	0	1	0	0	1	0	0	0	0	1	0	0	0	0	0	1	0
S20	SAMN37645872	WTCHG_799608_70465022_1.faa	Sink	Drain	2019-04-04	ICU medical	10	8	Serratia nevei	0.964959	Serratia nevei	97.22	Serratia nevei	83	Serratia sp	ST424	4B	GC: 59.5	1116	AmpC derepressed-like+other resistance mechanisms	AMCR+FOXR+3GC+4GC	S14*	1	1	0	0	1	0	1	0	0	0	1	1	1	0	1	0	1	0	1	1	0	0	1	1	1	1	0
S21	SAMN37645873	WTCHG_799608_70475023_1.faa	Sink	Drain	2019-06-19	ICU medical	13	16	Serratia nevei	0.968725	Serratia nevei	97.64	Serratia nevei	100	Serratia sp	ST92	4A	GC: 59.3	4297	AmpC basal-like	AMCS+FOXS	S3	0	0	0	0	0	0	0	0	0	0	0	1	0	0	1	0	0	0	0	0	0	0	0	0	0	1	0
S22	SAMN37645874	WTCHG_799608_70525028_1.faa	Sink	Drain	2019-06-26	ICU medical	3	17	Serratia nevei	0.963303	Serratia nevei	97.63	Serratia nevei	80	Serratia sp, Serratia nevei	ST470	4A	GC: 53.1	4405	AmpC basal-like	AMCS+FOXS	S6	0	0	0	0	0	0	0	0	0	1	1	1	0	0	1	0	0	0	0	0	0	0	0	0	0	1	0
S23	SAMN37645875	WTCHG_799608_70535029_1.faa	Sink	Drain	2019-11-27	ICU medical	7	28	Serratia nevei	0.968319	Serratia nevei	97.65	Serratia nevei	91	Serratia sp, Serratia nevei	ST470	4A	GC: 59.1	9176	AmpC basal-like	AMCS+FOXS	S16	0	0	0	0	0	0	0	0	1	0	1	1	0	0	1	0	0	0	0	0	0	0	0	0	0	1	0
S24	SAMN37645876	WTCHG_799608_70545030_1.faa	Sink	Drain	2019-06-03	ICU medical	11	4	Serratia nevei	0.964378	Serratia nevei	97.19	Serratia nevei	83	Serratia sp	ST424	4B	GC: 58.8	5712	AmpC derepressed-like+other resistance mechanisms	AMCR+FOXR+3GC+4GC	S15	1	1	0	0	1	1	1	0	0	0	0	1	1	0	1	0	1	0	1	1	0	0	1	1	1	1	1
S25	SAMN37645877	WTCHG_799608_70555031_1.faa	Sink	Drain	2019-04-10	ICU medical	13	20	Serratia nevei	0.968522	Serratia nevei	97.63	Serratia nevei	91	Serratia sp, Serratia nevei	ST470	4A	GC: 59.2	6262	AmpC basal-like	AMCS+FOXS	S5	0	1	0	1	0	0	1	0	0	0	0	1	0	0	1	0	0	0	0	0	0	0	0	0	0	1	0
S26	SAMN37645878	WTCHG_799608_70605036_1.faa	Sink	Drain	2019-03-07	ICU medical	4	18	Serratia nevei	0.968421	Serratia nevei	97.65	Serratia nevei	91	Serratia sp, Serratia nevei	ST470	4A	GC: 59.1	4893	AmpC basal-like	AMCS+FOXR	S1	0	0	0	0	0	0	0	0	0	1	0	1	0	0	1	0	0	0	0	0	0	0	0	0	0	1	0
S27	SAMN37645879	WTCHG_799608_70615037_1.faa	Sink	Drain	2019-06-03	ICU medical	8	4	Serratia nevei	0.968624	Serratia nevei	97.61	Serratia nevei	100	Serratia sp	ST92	4A	GC: 59.3	5925	AmpC inducible	AMCR+FOXR	S3	0	0	0	0	0	0	0	0	0	0	0	1	0	0	1	0	0	0	0	0	0	0	0	0	0	1	0
S28	SAMN37645880	WTCHG_799608_70625038_1.faa	Sink	Sink surface	2019-05-29	ICU medical	11	13	Serratia nevei	0.968926	Serratia nevei	97.64	Serratia nevei	100	Serratia sp	ST92	4A	GC: 59.3	2977	AmpC basal-like	AMCS+FOXS	S3	0	0	0	0	0	0	0	0	0	0	0	1	0	0	1	0	0	0	0	0	0	0	0	0	0	1	0
S29	SAMN37645881	WTCHG_799608_70635039_1.faa	Sink	Drain	2019-04-10	ICU medical	13	20	Serratia nevei	0.964959	Serratia nevei	97.25	Serratia nevei	83	Serratia sp	ST424	4B	GC: 59.5	6266	AmpC derepressed-like+other resistance mechanisms	AMCR+FOXR+3GC+4GC	S15*	1	1	0	0	1	0	1	0	0	0	0	1	1	0	1	0	1	0	1	1	0	0	1	1	1	1	1
S3	SAMN37645882	WTCHG_799608_70055077_1.faa	Sink	Drain	2019-03-13	ICU medical	9	5	Serratia nevei	0.956519	Serratia marcescens	99.01	Serratia nevei	90	Serratia sp	ST525	3	GC: 59.4	168	AmpC inducible	AMCR+FOXR	S12	0	0	0	0	0	1	0	0	0	0	1	1	0	1	0	0	0	0	0	0	0	0	0	0	0	1	0
S30	SAMN37645883	WTCHG_799608_70685044_1.faa	Sink	Drain	2019-04-10	ICU medical	4	20	Serratia nevei	0.968421	Serratia nevei	97.65	Serratia nevei	91	Serratia sp, Serratia nevei	ST470	4A	GC: 59.1	6066	AmpC basal-like	AMCS+FOXR	S1	0	0	0	0	0	0	0	0	0	1	0	1	0	0	1	0	0	0	0	0	0	0	0	0	0	1	0
S31	SAMN37645884	WTCHG_799608_70695045_1.faa	Sink	Drain	2019-04-04	ICU medical	8	8	Serratia nevei	0.968825	Serratia nevei	97.63	Serratia nevei	100	Serratia sp	ST92	4A	GC: 59.3	5677	AmpC basal-like	AMCS+FOXS	S3	0	0	0	0	0	0	0	0	0	0	0	1	0	0	1	0	0	0	0	0	0	0	0	0	0	1	0
S32	SAMN37645885	WTCHG_799608_70705046_1.faa	Sink	Drain	2019-10-07	ICU medical	11	19	Serratia nevei	0.965073	Serratia nevei	97.2	Serratia nevei	83	Serratia sp	ST424	4B	GC: 59.6	5586	AmpC derepressed-like+other resistance mechanisms	AMCR+FOXR+3GC+4GC	S15	1	1	0	0	1	0	1	0	0	0	0	1	1	0	1	0	1	0	1	1	0	0	1	1	1	1	1
S33	SAMN37645886	WTCHG_799608_70715047_1.faa	Sink	Sink surface	2019-10-23	ICU medical	6	23	Serratia nevei	0.968725	Serratia nevei	97.62	Serratia nevei	100	Serratia sp	ST92	4A	GC: 59.3	7131	AmpC basal-like	AMCS+FOXS	S3	0	0	0	0	0	0	0	0	0	0	0	1	0	0	1	0	0	0	0	0	0	0	0	0	0	1	0
S34	SAMN37645887	WTCHG_799608_70765052_1.faa	Sink	Sink surface	2019-06-03	ICU medical	5	4	Serratia nevei	0.969025	Serratia nevei	97.67	Serratia nevei	100	Serratia sp	ST92	4A	GC: 59.4	5842	AmpC basal-like	AMCS+FOXS	S3	0	0	0	0	0	0	0	0	0	0	0	1	0	0	1	0	0	0	0	0	0	0	0	0	0	1	0
S35	SAMN37645888	WTCHG_799608_70775053_1.faa	Surface	Pot	2019-10-04	ICU medical	8	9	Serratia nevei	0.964959	Serratia nevei	97.26	Serratia nevei	83	Serratia sp	ST424	4B	GC: 59.6	1375	AmpC derepressed-like+other resistance mechanisms	AMCR+FOXR+3GC+4GC	S15	1	1	0	0	1	0	1	0	0	0	0	1	1	0	1	0	1	0	1	1	0	0	1	1	1	1	1
S36	SAMN37645889	WTCHG_799608_70785054_1.faa	Sink	Drain	2019-06-03	ICU medical	12	4	Serratia nevei	0.954484	Serratia marcescens	98.61	Serratia nevei	83	Serratia sp	ST807	3	GC: 60.0	5725	AmpC inducible	AMCR+FOXR	S18	1	0	0	0	0	0	0	0	1	0	1	1	0	0	1	0	0	0	0	0	0	0	0	0	0	1	0
S37	SAMN37645890	WTCHG_799608_70795055_1.faa	Sink	Drain	2019-10-04	ICU medical	7	9	Serratia nevei	0.968725	Serratia nevei	97.62	Serratia nevei	100	Serratia sp	ST92	4A	GC: 59.3	1349	AmpC basal-like	AMCS+FOXS	S3	0	0	0	0	0	0	0	0	0	0	0	1	0	0	1	0	0	0	0	0	0	0	0	0	0	1	0
S38	SAMN37645891	WTCHG_799608_70845060_1.faa	Sink	Sink surface	2019-06-03	ICU medical	5	4	Serratia nevei	0.968624	Serratia nevei	97.61	Serratia nevei	100	Serratia sp	ST92	4A	GC: 59.3	5844	AmpC basal-like	AMCS+FOXS	S3	0	0	0	0	0	0	0	0	0	0	0	1	0	0	1	0	0	0	0	0	0	0	0	0	0	1	0
S39	SAMN37645892	WTCHG_799608_70855061_1.faa	Sink	Drain	2019-10-04	ICU medical	8	9	Serratia nevei	0.964959	Serratia nevei	97.23	Serratia nevei	71	Serratia sp	ST424	4B	GC: 59.5	1378	AmpC derepressed-like+other resistance mechanisms	AMCR+FOXR+3GC+4GC	S15*	1	1	0	0	1	0	1	0	0	0	0	1	1	0	1	0	1	0	1	1	0	0	1	1	1	1	1
S4	SAMN37645893	WTCHG_799608_70065078_1.faa	Sink	Drain	2019-04-04	ICU medical	12	8	Serratia nevei	0.954484	Serratia marcescens	98.58	Serratia nevei	83	Serratia sp	ST807	3	GC: 60.0	1154	AmpC inducible	AMCR+FOXR	S18	1	0	0	0	0	0	1	0	0	0	1	1	0	0	1	0	0	0	0	0	0	0	0	0	0	1	0
S40	SAMN37645894	WTCHG_799608_70865062_1.faa	Sink	Sink surface	2019-03-20	ICU medical	12	6	Serratia nevei	0.964959	Serratia nevei	97.26	Serratia nevei	83	Serratia sp	ST424	4B	GC: 59.6	496	AmpC derepressed-like+other resistance mechanisms	AMCR+FOXR+3GC+4GC	S15	1	1	0	0	1	0	1	0	0	0	0	1	1	0	1	0	1	0	1	1	0	0	1	1	1	1	1
S41	SAMN37645895	WTCHG_799608_70875063_1.faa	Sink	Drain	2019-10-16	ICU medical	11	22	Serratia nevei	0.964728	Serratia nevei	97.23	Serratia nevei	83	Serratia sp	ST424	4B	GC: 59.3	6899	AmpC derepressed-like+other resistance mechanisms	AMCR+FOXR+3GC+4GC+ATMR	S15	1	1	0	0	1	0	0	0	1	0	0	1	1	0	1	0	1	0	1	1	0	0	1	1	1	1	1
S42	SAMN37645896	WTCHG_799608_70925068_1.faa	Sink	Sink surface	2019-04-24	ICU medical	5	10	Serratia nevei	0.968624	Serratia nevei	97.63	Serratia nevei	100	Serratia sp	ST92	4A	GC: 59.3	1751	AmpC basal-like	AMCS+FOXS	S3	0	0	0	0	0	0	0	0	0	0	0	1	0	0	1	0	0	0	0	0	0	0	0	0	0	1	0
S43	SAMN37645897	WTCHG_799608_70935069_1.faa	Sink	Sink surface	2019-10-07	ICU medical	8	19	Serratia nevei	0.965073	Serratia nevei	97.24	Serratia nevei	83	Serratia sp	ST424	4B	GC: 59.6	5514	AmpC derepressed-like+other resistance mechanisms	AMCR+FOXR+3GC+4GC	S15	1	1	0	0	1	0	1	0	0	0	0	1	1	0	1	0	1	0	1	1	0	0	1	1	1	1	1
S44	SAMN37645898	WTCHG_799608_70945070_1.faa	Sink	Drain	2019-04-04	ICU medical	12	8	Serratia nevei	0.968725	Serratia nevei	97.61	Serratia nevei	100	Serratia sp	ST92	4A	GC: 59.3	1150	AmpC basal-like	AMCS+FOXR	S3	0	0	0	0	0	0	0	0	0	0	0	1	0	0	1	0	0	0	0	0	0	0	0	0	0	1	0
S45	SAMN37645899	WTCHG_799608_70955071_1.faa	Sink	Sink surface	2019-05-16	ICU medical	12	11	Serratia nevei	0.964959	Serratia nevei	97.24	Serratia nevei	83	Serratia sp	ST424	4B	GC: 59.6	2231	AmpC derepressed-like+other resistance mechanisms	AMCR+FOXR+3GC+4GC+MEMR	S15	1	1	0	0	1	0	0	0	1	0	0	1	1	0	1	0	1	0	1	1	0	0	1	1	1	1	1
S46	SAMN37645900	WTCHG_874140_70015073_1.faa	Sink	Drain	2019-05-06	ICU medical	1	14	Serratia nevei	0.968421	Serratia nevei	97.62	Serratia nevei	91	Serratia sp, Serratia nevei	ST470	4A	GC: 59.2	3146	AmpC basal-like	AMCS+FOXS	S5	0	1	0	1	0	0	0	0	1	0	0	1	0	0	1	0	0	0	0	0	0	0	0	0	0	1	0
S47	SAMN37645901	WTCHG_874140_70025074_1.faa	Sink	Drain	2019-12-12	ICU medical	1	29	Serratia nevei	0.968522	Serratia nevei	97.64	Serratia nevei	91	Serratia sp, Serratia nevei	ST470	4A	GC: 59.2	9453	AmpC basal-like	AMCS+FOXS	S5	0	1	0	1	0	0	1	0	0	0	0	1	0	0	1	0	0	0	0	0	0	0	0	0	0	1	0
S48	SAMN37645902	WTCHG_874140_70035075_1.faa	Sink	P-trap	2020-09-16	ICU medical	1	37	Serratia nevei	0.964843	Serratia nevei	97.27	Serratia nevei	83	Serratia sp	ST424	4B	GC: 59.4	12139	AmpC derepressed-like+other resistance mechanisms	AMCR+FOXR+3GC+4GC+MEMR	S15	1	1	0	0	1	0	0	0	0	0	0	1	1	0	1	0	1	0	1	1	0	0	1	1	1	1	1
S49	SAMN37645903	WTCHG_874140_70045076_1.faa	Sink	Drain	2019-10-04	ICU medical	2	9	Serratia ureilytica	0.98433	Serratia ureilytica	98.64	Serratia ureilityca	96	Serratia ureilityca	ST485	2B	GC: 59.4	1269	AmpC inducible	AMCR	S9	0	0	0	0	0	1	0	1	0	0	0	1	0	0	0	1	0	0	0	0	0	0	0	0	0	1	0
S5	SAMN37645904	WTCHG_799608_70125084_1.faa	Sink	Drain	2019-03-13	ICU medical	6	5	Serratia nevei	0.964728	Serratia nevei	97.26	Serratia nevei	71	Serratia sp	ST424	4B	GC: 59.0	85	AmpC derepressed-like+other resistance mechanisms	AMCR+FOXR+3GC+4GC	S14	1	1	0	0	1	0	0	0	0	1	0	1	1	0	1	0	1	0	1	1	0	0	1	1	1	1	1
S50	SAMN37645905	WTCHG_874140_70055077_1.faa	Sink	Drain	2019-06-03	ICU medical	3	4	Serratia nevei	0.968421	Serratia nevei	97.66	Serratia nevei	91	Serratia sp, Serratia nevei	ST470	4A	GC: 59.1	5805	AmpC basal-like	AMCS+FOXR	S6	0	0	0	0	0	0	0	0	0	1	0	1	0	0	1	0	0	0	0	0	0	0	0	0	0	1	0
S51	SAMN37645906	WTCHG_874140_70065078_1.faa	Sink	Drain	2019-06-19	ICU medical	4	16	Serratia nevei	0.968319	Serratia nevei	97.65	Serratia nevei	91	Serratia sp, Serratia nevei	ST470	4A	GC: 59.1	4125	AmpC basal-like	AMCS+FOXS	S1	0	0	0	0	0	0	0	0	0	1	0	1	0	0	1	0	0	0	0	0	0	0	0	0	0	1	0
S52	SAMN37645907	WTCHG_874140_70075079_1.faa	Sink	P-trap	2020-09-28	ICU medical	5	38	Serratia nevei	0.968319	Serratia nevei	97.59	Serratia nevei	91	Serratia sp, Serratia nevei	ST470	4A	GC: 59.0	12432	AmpC basal-like	AMCS+FOXS	S5	0	0	0	1	0	0	0	0	0	0	0	1	0	0	1	0	0	0	0	0	0	0	0	0	0	1	0
S53	SAMN37645908	WTCHG_874140_70085080_1.faa	Sink	Sink surface	2020-09-16	ICU medical	6	37	Serratia nevei	0.964959	Serratia nevei	97.26	Serratia nevei	83	Serratia sp	ST424	4B	GC: 59.6	12239	AmpC derepressed-like+other resistance mechanisms	AMCR+FOXR+3GC+4GC	S8	1	1	0	0	0	0	1	0	0	0	0	1	1	0	1	0	1	0	0	1	0	0	1	1	1	1	1
S54	SAMN37645909	WTCHG_874140_70095081_1.faa	Sink	Drain	2020-07-15	ICU medical	7	34	Serratia nevei	0.96801	Serratia nevei	97.63	Serratia nevei	100	Serratia sp	ST92	4A	GC: 59.0	11108	AmpC basal-like	AMCS+FOXR	S3	0	1	0	0	0	0	1	0	0	0	1	1	0	0	1	0	0	0	0	0	0	0	0	0	0	1	0
S55	SAMN37645910	WTCHG_874140_70105082_1.faa	Sink	Sink surface	2020-07-15	ICU medical	8	34	Serratia nevei	0.965187	Serratia nevei	97.3	Serratia nevei	83	Serratia sp	ST424	4B	GC: 59.2	11132	AmpC derepressed-like+other resistance mechanisms	AMCR+FOXR+3GC+4GC	S4	1	1	0	0	0	0	1	0	0	0	1	1	1	0	1	0	1	0	1	1	0	0	1	1	1	1	1
S56	SAMN37645911	WTCHG_874140_70115083_1.faa	Sink	P-trap	2020-09-16	ICU medical	9	37	Serratia nevei	0.95712	Serratia marcescens	99	Serratia nevei	90	Serratia sp	ST525	3	GC: 59.8	12887	AmpC inducible	AMCR+FOXR	S12	0	0	0	0	0	0	0	0	0	0	0	1	0	1	0	0	0	0	0	0	0	0	0	0	0	1	0
S57	SAMN37645912	WTCHG_874140_70125084_1.faa	Sink	Drain	2020-09-28	ICU medical	10	38	Serratia nevei	0.967699	Serratia nevei	97.65	Serratia nevei	100	Serratia sp	ST92	4A	GC: 59.0	12929	AmpC basal-like	AMCS+FOXS	S11	0	0	0	0	0	0	0	0	0	0	1	1	0	0	1	0	0	0	0	0	0	0	0	0	0	1	0
S58	SAMN37645913	WTCHG_874140_70135085_1.faa	Sink	P-trap	2020-09-28	ICU medical	10	38	Serratia nevei	0.968725	Serratia nevei	97.62	Serratia nevei	100	Serratia sp	ST92	4A	GC: 59.3	12935	AmpC basal-like	AMCS+FOXR	S3	0	0	0	0	0	0	0	0	0	0	1	1	0	0	1	0	0	0	0	0	0	0	0	0	0	1	0
S59	SAMN37645914	WTCHG_874140_70145086_1.faa	Sink	Drain	2020-09-28	ICU medical	10	38	Serratia nevei	0.964728	Serratia nevei	97.23	Serratia nevei	83	Serratia sp	ST485	4B	GC: 59.5	12928	AmpC derepressed-like+other resistance mechanisms	AMCR+FOXR+3GC+4GC	S8	1	1	0	0	0	0	1	0	0	0	0	1	1	0	1	0	1	0	1	1	0	0	1	1	1	1	1
S6	SAMN37645915	WTCHG_799608_70135085_1.faa	Sink	Sink surface	2019-10-04	ICU medical	9	9	Serratia ureilytica	0.983725	Serratia ureilytica	98.55	Serratia ureilityca	96	Serratia ureilityca	ST485	2B	GC: 59.3	1395	AmpC basal-like	AMCS+FOXS	S17	0	0	0	0	0	1	0	1	0	0	0	1	0	0	0	1	0	0	0	0	0	0	0	0	0	1	0
S60	SAMN37645916	WTCHG_874140_70155087_1.faa	Sink	P-trap	2020-09-28	ICU medical	11	38	Serratia nevei	0.964843	Serratia nevei	97.19	Serratia nevei	83	Serratia sp	ST424	4B	GC: 59.4	13049	AmpC derepressed-like+other resistance mechanisms	AMCR+FOXR+3GC+4GC	S8	1	1	0	0	0	1	1	0	0	0	0	1	1	0	1	0	1	0	1	1	0	0	1	1	1	1	1
S61	SAMN37645917	WTCHG_874140_70165088_1.faa	Sink	Drain	2020-07-15	ICU medical	12	34	Serratia nevei	0.964728	Serratia nevei	97.29	Serratia nevei	83	Serratia sp	ST424	4B	GC: 59.5	11237	AmpC derepressed-like+other resistance mechanisms	AMCR+FOXR+3GC+4GC	S15	1	1	0	0	0	0	0	0	1	0	0	1	1	0	1	0	1	0	1	1	0	0	1	1	1	1	1
S62	SAMN37645918	WTCHG_874140_70175089_1.faa	Sink	Drain	2019-10-16	ICU medical	13	22	Serratia nevei	0.964959	Serratia nevei	97.26	Serratia nevei	83	Serratia sp	ST424	4B	GC: 59.6	6923	AmpC derepressed-like+other resistance mechanisms	AMCR+FOXR+3GC+4GC	S15	1	1	0	0	0	0	1	0	0	0	0	1	1	0	1	0	1	0	1	1	0	0	1	1	1	1	1
S63	SAMN37645919	WTCHG_874140_70185090_1.faa	Sink	Drain	2020-05-11	ICU medical	13	39	Serratia nevei	0.968522	Serratia nevei	97.63	Serratia nevei	100	Serratia sp	ST92	4A	GC: 59.2	13611	AmpC basal-like	AMCS+FOXS	S11	0	0	0	0	0	0	0	0	0	0	0	1	0	0	1	0	0	0	0	0	0	0	0	0	0	1	0
S64	SAMN37645920	WTCHG_874140_70195091_1.faa	Sink	Drain	2020-02-13	ICU medical	14	31	Serratia nevei	0.968624	Serratia nevei	97.61	Serratia nevei	100	Serratia sp	ST92	4A	GC: 59.2	10319	AmpC basal-like	AMCS+FOXR	S10	0	0	0	0	0	0	0	0	0	0	1	1	0	0	1	0	0	0	0	0	0	0	0	0	0	1	0
S65	SAMN37645921	WTCHG_874140_70205092_1.faa	Sink	Drain	2020-02-27	ICU medical	14	32	Serratia nevei	0.968926	Serratia nevei	97.66	Serratia nevei	100	Serratia sp	ST92	4A	GC: 59.3	10514	AmpC basal-like	AMCS+FOXS	S1	0	0	0	0	0	0	0	0	0	0	0	1	0	0	1	0	0	0	0	0	0	0	0	0	0	1	0
S66	SAMN37645922	WTCHG_874140_70215093_1.faa	Sink	P-trap	2020-09-28	ICU medical	14	38	Serratia ureilytica	0.986645	Serratia ureilytica	98.98	Serratia ureilityca	100	Serratia ureilityca	ST496	2B	GC: 59.3	13134	AmpC basal-like	AMCS+FOXS	S2	0	0	0	0	0	0	0	0	0	0	1	1	0	0	0	1	0	0	0	0	0	0	0	0	0	1	0
S7	SAMN37645923	WTCHG_799608_70145086_1.faa	Sink	Drain	2019-12-06	ICU medical	12	15	Serratia nevei	0.968421	Serratia nevei	97.69	Serratia nevei	91	Serratia sp, Serratia nevei	ST470	4A	GC: 59.4	3914a	AmpC basal-like	AMCS+FOXR	S16	0	0	0	0	0	0	1	0	0	0	0	1	0	0	1	0	0	0	0	0	0	0	0	0	0	1	0
S8	SAMN37645924	WTCHG_799608_70205092_1.faa	Sink	Sink surface	2019-03-13	ICU medical	6	5	Serratia nevei	0.964843	Serratia nevei	97.24	Serratia nevei	83	Serratia sp	ST424	4B	GC: 58.9	92	AmpC derepressed-like+other resistance mechanisms	AMCR+FOXR+3GC+4GC	S14	1	1	0	0	1	0	1	0	0	0	0	1	1	0	1	0	1	0	1	1	0	0	1	0	0	1	1
S9	SAMN37645925	WTCHG_799608_70215093_1.faa	Sink	Drain	2019-10-07	ICU medical	9	19	Serratia ureilytica	0.982699	Serratia ureilytica	98.56	Serratia ureilityca	96	Serratia ureilityca	ST485	2B	GC: 59.3	5551	AmpC basal-like	AMCS+FOXS	S17	0	0	0	0	0	1	0	1	0	0	0	1	0	0	0	1	0	0	0	0	0	0	0	0	0	1	0
[truncated: 2 more columns]
