# Supplementary material for: The ICU environment contributes to the endemicity of the “Serratia marcescens complex” in the hospital setting
Source: mBio. 2024 Apr 2;15(5):e03054-23. doi: 10.1128/mbio.03054-23 (PMC11077947; doi:10.1128/mbio.03054-23)
Supplement: Table S2 — SNPs per megabase of Serratia genomes in our study. [file mbio.03054-23-s0003.xlsx]

## Sheet: Sheet 1
Table S2. Single Nucleotide Polimorphisms (SNPs) per megabase (Mb) among all Serratia sequenced strains
strain1	strain2	value (SNPs/Mb)
P1	P1	0
P10	P1	31151.1
P11	P1	31150.3
P12	P1	10433.9
P13	P1	42436.8
P14	P1	37591
P15	P1	37583.6
P16	P1	29128.4
P17	P1	42197.9
P18	P1	11349.6
P19	P1	42075.4
P2	P1	29128.4
P20	P1	7.32545
P21	P1	42403.4
P22	P1	7756.43
P23	P1	31149
P24	P1	11398
P25	P1	42513.7
P26	P1	31242.2
P27	P1	7426.38
P28	P1	31171
P29	P1	37252
P3	P1	9287.86
P30	P1	7519.58
P31	P1	41948
P32	P1	37586.9
P33	P1	42497.4
P34	P1	31082.7
P35	P1	37414.8
P36	P1	11350
P37	P1	9417.28
P38	P1	11346.7
P39	P1	7132.14
P4	P1	31138.9
P40	P1	31092.9
P41	P1	42103.9
P42	P1	9366
P43	P1	35742.9
P44	P1	8213.87
P45	P1	31462.4
P46	P1	41998.9
P47	P1	7504.93
P48	P1	7399.11
P49	P1	42044.4
P5	P1	9287.45
P50	P1	30211
P51	P1	36787.2
P52	P1	37715.9
P53	P1	42129.5
P54	P1	28898.5
P55	P1	6981.97
P56	P1	2648.15
P57	P1	37691.5
P58	P1	7579.81
P59	P1	42085.1
P6	P1	31138.1
P60	P1	31209.3
P61	P1	9551.58
P62	P1	30209.8
P63	P1	37720
P64	P1	30209.8
P65	P1	30210.2
P66	P1	9665.93
P67	P1	42586.1
P68	P1	9456.75
P69	P1	37711
P7	P1	7601.38
P70	P1	37712.2
P71	P1	37772.1
P72	P1	42042
P73	P1	37714.3
P74	P1	7397.08
P75	P1	30208.5
P76	P1	28596.1
P77	P1	7421.09
P78	P1	36787.6
P79	P1	42619.5
P8	P1	9460.01
P80	P1	30099.9
P81	P1	9416.06
P82	P1	37726.5
P83	P1	37726.9
P84	P1	42451
P85	P1	42042.4
P86	P1	37726.9
P87	P1	42053.4
P88	P1	42483.1
P89	P1	9457.97
P9	P1	28543.6
P90	P1	9274.84
P91	P1	42396.9
P92	P1	7574.11
P93	P1	42115.2
P94	P1	35756.8
P95	P1	35817
P96	P1	7421.9
P97	P1	9416.46
P98	P1	7458.53
P99	P1	9442.1
S1	P1	31143.3
S10	P1	29128.4
S11	P1	31140.5
S12	P1	4.88364
S13	S13	0
S14	P1	31140.1
S15	P1	29128.8
S16	P1	31138.5
S17	P1	29128.8
S18	P1	29128.8
S19	P1	31139.3
S2	P1	29130.5
S20	P1	31140.1
S21	P1	29128.8
S22	P1	29865.5
S23	P1	29865.1
S24	P1	31139.3
S25	P1	29867.1
S26	P1	29863.4
S27	P1	29128.8
S28	P1	29129.3
S29	P1	31138.9
S3	P1	5.2906
S30	P1	29863.4
S31	P1	29128.8
S32	P1	31138.5
S33	P1	29130.9
S34	P1	29130.5
S35	P1	31138.5
S36	P1	9373.32
S37	P1	29128.4
S38	P1	29130.5
S39	P1	31138.5
S4	P1	9373.73
S40	P1	31138.9
S41	P1	31138.5
S42	P1	29130.5
S43	P1	31138.5
S44	P1	29130.1
S45	P1	31138.9
S46	P1	29867.5
S47	P1	29867.9
S48	P1	31138.1
S65	S31	0
S5	P1	31139.7
S50	P1	29864.7
S51	P1	29863.4
S52	P1	29868.3
S53	P1	31139.7
S54	P1	29128.8
S55	P1	31138.9
S56	P1	5.69757
S57	P1	29129.7
S58	P1	29129.7
S59	P1	31140.1
S49	S49	0
S60	P1	31140.1
S61	P1	31139.7
S62	P1	31138.5
S63	P1	29128.8
S64	P1	29128.8
S6	S6	0
S66	P1	41940.3
S8	P1	31139.3
S65	S64	0
P1	P10	31151.1
P10	P10	0
P11	P10	3.25576
P12	P10	31275.2
P13	P10	45292.9
P14	P10	40500
P15	P10	40467
P16	P10	21337.4
P17	P10	44795.1
P18	P10	31943
P19	P10	44691
P2	P10	21337.4
P20	P10	31145.4
P21	P10	44971.4
P22	P10	31173.5
P23	P10	2.03485
P24	P10	31929.6
P25	P10	45293.3
P26	P10	7385.28
P27	P10	31110
P28	P10	7563.53
P29	P10	39746.7
P3	P10	31312.6
P30	P10	31210.5
P31	P10	44497.6
P32	P10	40488.2
P33	P10	45292.5
P34	P10	7738.53
P35	P10	40099.1
P36	P10	31943
P37	P10	31336.7
P38	P10	31940.2
P39	P10	31038.8
P4	P10	1059.34
P40	P10	7788.58
P41	P10	44692.2
P42	P10	31178.8
P43	P10	39838.3
P44	P10	31342.4
P45	P10	13201.7
P46	P10	44578.6
P47	P10	31075
P48	P10	31185.3
P49	P10	44570.1
P5	P10	31312.2
P50	P10	17193.7
P51	P10	40664.8
P52	P10	40548.4
P53	P10	44752.4
P54	P10	19792.2
P55	P10	31007.4
P56	P10	31057.1
P57	P10	40539.5
P58	P10	31110.4
P59	P10	44631.5
P6	P10	1058.53
P60	P10	7191.15
P61	P10	31252.8
P62	P10	17192.4
P63	P10	40582.2
P64	P10	17192.4
P65	P10	17192.8
P66	P10	31275.6
P67	P10	45444.7
P68	P10	31314.3
P69	P10	40603.4
P7	P10	31090.4
P70	P10	40504.9
P71	P10	40604.2
P72	P10	44636.4
P73	P10	40523.6
P74	P10	31141.3
P75	P10	17191.2
P76	P10	19282.6
P77	P10	31105.9
P78	P10	40665.2
P79	P10	45450.8
P8	P10	31316.7
P80	P10	17026
P81	P10	31334.6
P82	P10	40527.7
P83	P10	40528.1
P84	P10	45284.7
P85	P10	44637.6
P86	P10	40528.1
P87	P10	44576.6
P88	P10	45355.1
P89	P10	31314.3
P9	P10	19196.8
P90	P10	31270.3
P91	P10	45259.5
P92	P10	30971.6
P93	P10	44704.8
P94	P10	39848.8
P95	P10	39927
P96	P10	31105.9
P97	P10	31335.8
P98	P10	31043.2
P99	P10	31279.7
S1	P10	1063.82
S10	P10	21337.4
S11	P10	1060.97
S12	P10	31146.2
S65	S65	0
S14	P10	1060.56
S15	P10	21337.8
S16	P10	1058.93
S17	P10	21337.8
S18	P10	21337.8
S19	P10	1059.75
S2	P10	21339.5
S20	P10	1060.56
S21	P10	21337.8
S22	P10	20606.9
S23	P10	20606.9
S24	P10	1059.75
S25	P10	20608.9
S26	P10	20605.3
S27	P10	21337.8
S28	P10	21338.2
S29	P10	1059.34
S3	P10	31146.6
S30	P10	20605.3
S31	P10	21337.8
S32	P10	1058.93
S33	P10	21339.9
S34	P10	21339.5
S35	P10	1058.93
S36	P10	31249.2
S37	P10	21337.4
S38	P10	21339.5
S39	P10	1058.93
S4	P10	31250
S40	P10	1059.34
S41	P10	1058.93
S42	P10	21339.5
S43	P10	1058.93
S44	P10	21339
S45	P10	1059.34
S46	P10	20609.3
S47	P10	20609.8
S48	P10	1058.53
S9	S9	0
S5	P10	1060.16
S50	P10	20606.1
S51	P10	20605.3
S52	P10	20610.2
S53	P10	1060.16
S54	P10	21337.8
S55	P10	1059.34
S56	P10	31146.2
S57	P10	21338.6
S58	P10	21338.6
S59	P10	1060.56
S65	P16	0.40697
S60	P10	1060.56
S61	P10	1060.16
S62	P10	1058.93
S63	P10	21337.8
S64	P10	21337.8
S65	P2	0.40697
S66	P10	44448
S8	P10	1059.75
S65	S10	0.40697
P1	P11	31150.3
P10	P11	3.25576
P11	P11	0
P12	P11	31274.4
P13	P11	45292.1
P14	P11	40499.2
P15	P11	40465.4
P16	P11	21336.6
P17	P11	44794.3
P18	P11	31942.2
P19	P11	44690.1
P2	P11	21336.6
P20	P11	31144.6
P21	P11	44970.5
P22	P11	31171.8
P23	P11	1.22091
P24	P11	31928.8
P25	P11	45292.5
P26	P11	7384.46
P27	P11	31109.2
P28	P11	7562.72
P29	P11	39745.9
P3	P11	31311.8
P30	P11	31209.7
P31	P11	44496.8
P32	P11	40487.4
P33	P11	45291.6
P34	P11	7737.71
P35	P11	40098.3
P36	P11	31942.2
P37	P11	31335.8
P38	P11	31939.4
P39	P11	31037.9
P4	P11	1058.53
P40	P11	7787.77
P41	P11	44691.4
P42	P11	31177.9
P43	P11	39837.4
P44	P11	31341.5
P45	P11	13200.9
P46	P11	44577.8
P47	P11	31074.2
P48	P11	31184.5
P49	P11	44569.3
P5	P11	31311.4
P50	P11	17192.8
P51	P11	40664
P52	P11	40547.6
P53	P11	44751.6
P54	P11	19791.3
P55	P11	31006.6
P56	P11	31057.1
P57	P11	40538.6
P58	P11	31109.6
P59	P11	44630.7
P6	P11	1057.71
P60	P11	7190.34
P61	P11	31252
P62	P11	17191.6
P63	P11	40581.4
P64	P11	17191.6
P65	P11	17192
P66	P11	31274.8
P67	P11	45443.9
P68	P11	31313.5
P69	P11	40602.5
P7	P11	31090.4
P70	P11	40504.1
P71	P11	40603.4
P72	P11	44635.6
P73	P11	40522.8
P74	P11	31140.5
P75	P11	17190.4
P76	P11	19281.8
P77	P11	31105.1
P78	P11	40664.4
P79	P11	45450
P8	P11	31315.1
P80	P11	17025.2
P81	P11	31333.8
P82	P11	40526.8
P83	P11	40527.3
P84	P11	45283.9
P85	P11	44636.8
P86	P11	40527.3
P87	P11	44575.8
P88	P11	45354.3
P89	P11	31313.5
P9	P11	19195.1
P90	P11	31269.5
P91	P11	45258.7
P92	P11	30970.8
P93	P11	44704
P94	P11	39848
P95	P11	39926.2
P96	P11	31105.1
P97	P11	31335
P98	P11	31042.4
P99	P11	31278.9
S1	P11	1063
S10	P11	21336.6
S11	P11	1060.16
S12	P11	31145.4
S65	S37	0.40697
S14	P11	1059.75
S15	P11	21337
S16	P11	1058.12
S17	P11	21337
S18	P11	21337
S19	P11	1058.93
S2	P11	21338.6
S20	P11	1059.75
S21	P11	21337
S22	P11	20606.1
S23	P11	20606.1
S24	P11	1058.93
S25	P11	20608.1
S26	P11	20604.5
S27	P11	21337
S28	P11	21337.4
S29	P11	1058.53
S3	P11	31145.8
S30	P11	20604.5
S31	P11	21337
S32	P11	1058.12
S33	P11	21339
S34	P11	21338.6
S35	P11	1058.12
S36	P11	31248.3
S37	P11	21336.6
S38	P11	21338.6
S39	P11	1058.12
S4	P11	31249.2
S40	P11	1058.53
S41	P11	1058.12
S42	P11	21338.6
S43	P11	1058.12
S44	P11	21338.2
S45	P11	1058.53
S46	P11	20608.5
S47	P11	20608.9
S48	P11	1057.71
S65	S15	0.813939
S5	P11	1059.34
S50	P11	20605.3
S51	P11	20604.5
S52	P11	20609.3
S53	P11	1059.34
S54	P11	21337
S55	P11	1058.53
S56	P11	31145.4
S57	P11	21337.8
S58	P11	21337.8
S59	P11	1059.75
S65	S17	0.813939
S60	P11	1059.75
S61	P11	1059.34
S62	P11	1058.12
S63	P11	21337
S64	P11	21337
S65	S18	0.813939
S66	P11	44447.2
S8	P11	1058.93
S65	S21	0.813939
P1	P12	10433.9
P10	P12	31275.2
P11	P12	31274.4
P12	P12	0
P13	P12	42396.1
P14	P12	37547
P15	P12	37503.5
P16	P12	29295.3
P17	P12	42118.5
P18	P12	11311.7
P19	P12	42032.6
P2	P12	29295.3
P20	P12	10428.2
P21	P12	42327.7
P22	P12	10126.6
P23	P12	31273.2
P24	P12	11409.8
P25	P12	42488
P26	P12	31347.6
P27	P12	10515.7
P28	P12	31281.3
P29	P12	37228.8
P3	P12	9465.3
P30	P12	10158.4
P31	P12	41856.8
P32	P12	37481.5
P33	P12	42427
P34	P12	31175.9
P35	P12	37306.1
P36	P12	11312.1
P37	P12	9208.09
P38	P12	11308.9
P39	P12	10296.7
P4	P12	31265.4
P40	P12	31224.3
P41	P12	42025.7
P42	P12	9475.07
P43	P12	35726.6
P44	P12	9817.33
P45	P12	31506.8
P46	P12	41897.5
P47	P12	10780.2
P48	P12	10452.2
P49	P12	42002.5
P5	P12	9464.89
P50	P12	30474.3
P51	P12	36692.4
P52	P12	37597.1
P53	P12	42089.2
P54	P12	29220
P55	P12	10564.1
P56	P12	10600.3
P57	P12	37564.9
P58	P12	10550.7
P59	P12	42002.1
P6	P12	31264.6
P60	P12	31312.6
P61	P12	9925.58
P62	P12	30473.1
P63	P12	37645.1
P64	P12	30473.1
P65	P12	30473.5
P66	P12	9429.49
P67	P12	42557.6
P68	P12	9347.68
P69	P12	37582
P7	P12	10417.6
P70	P12	37607.7
P71	P12	37624.7
P72	P12	41965.5
P73	P12	37630
P74	P12	10358.2
P75	P12	30471.8
P76	P12	28914
P77	P12	10511.2
P78	P12	36692.8
P79	P12	42621.1
P8	P12	9350.94
P80	P12	30355
P81	P12	9206.87
P82	P12	37570.6
P83	P12	37571
P84	P12	42448.2
P85	P12	41965.5
P86	P12	37571
P87	P12	42010.3
P88	P12	42439.6
P89	P12	9348.91
P9	P12	28870
P90	P12	9472.62
P91	P12	42356.6
P92	P12	10584.9
P93	P12	42037.9
P94	P12	35734.4
P95	P12	35795.4
P96	P12	10511.2
P97	P12	9207.28
P98	P12	10527.1
P99	P12	9269.14
S1	P12	31269.9
S10	P12	29295.3
S11	P12	31267.1
S12	P12	10429
S65	S27	0.813939
S14	P12	31266.7
S15	P12	29295.7
S16	P12	31265
S17	P12	29295.7
S18	P12	29295.7
S19	P12	31265.8
S2	P12	29297.3
S20	P12	31266.7
S21	P12	29295.7
S22	P12	30058.8
S23	P12	30058.4
S24	P12	31265.8
S25	P12	30060.4
S26	P12	30056.7
S27	P12	29295.7
S28	P12	29296.1
S29	P12	31265.4
S3	P12	10429.4
S30	P12	30056.7
S31	P12	29295.7
S32	P12	31265
S33	P12	29297.7
S34	P12	29297.3
S35	P12	31265
S36	P12	9276.87
S37	P12	29295.3
S38	P12	29297.3
S39	P12	31265
S4	P12	9277.28
S40	P12	31265.4
S41	P12	31265
S42	P12	29297.3
S43	P12	31265
S44	P12	29296.9
S45	P12	31265.4
S46	P12	30060.8
S47	P12	30061.2
S48	P12	31264.6
S65	S54	0.813939
S5	P12	31266.3
S50	P12	30058
S51	P12	30056.7
S52	P12	30061.6
S53	P12	31266.3
S54	P12	29295.7
S55	P12	31265.4
S56	P12	10429
S57	P12	29296.5
S58	P12	29296.5
S59	P12	31266.7
S65	S63	0.813939
S60	P12	31266.7
S61	P12	31266.3
S62	P12	31265
S63	P12	29295.7
S64	P12	29295.7
S65	S28	1.22091
S66	P12	41863.7
S8	P12	31265.8
S65	S57	1.62788
P1	P13	42436.8
P10	P13	45292.9
P11	P13	45292.1
P12	P13	42396.1
P13	P13	0
P14	P13	37207.6
P15	P13	37116.8
P16	P13	43665.4
P17	P13	8880.08
P18	P13	42186.5
P19	P13	9230.48
P2	P13	43665.4
P20	P13	42431.1
P21	P13	9783.55
P22	P13	42371.2
P23	P13	45290.8
P24	P13	42047.3
P25	P13	7491.9
P26	P13	45421.5
P27	P13	42477.9
P28	P13	45314.4
P29	P13	37925.9
P3	P13	42292.3
P30	P13	42441.2
P31	P13	9721.69
P32	P13	37151.8
P33	P13	7396.67
P34	P13	45306.7
P35	P13	37868.5
P36	P13	42186.9
P37	P13	42271.5
P38	P13	42183.6
P39	P13	42449.4
P4	P13	45327.5
P40	P13	45340.9
P41	P13	9194.26
P42	P13	42295.5
P43	P13	37676
P44	P13	42352.1
P45	P13	45575.7
P46	P13	9339.55
P47	P13	42483.1
P48	P13	42442.9
P49	P13	9458.38
P5	P13	42291.9
P50	P13	44883.9
P51	P13	38067.5
P52	P13	37196.6
P53	P13	9052.63
P54	P13	43818.8
P55	P13	42466.5
P56	P13	42499.4
P57	P13	37170.2
P58	P13	42467.3
P59	P13	9087.63
P6	P13	45326.6
P60	P13	45377.9
P61	P13	42348
P62	P13	44881.8
P63	P13	37024.9
P64	P13	44882.6
P65	P13	44883
P66	P13	42225.1
P67	P13	7662.42
P68	P13	42230.4
P69	P13	37270.7
P7	P13	42359
P70	P13	37246.3
P71	P13	37147
P72	P13	9422.57
P73	P13	37204.8
P74	P13	42381.4
P75	P13	44881.4
P76	P13	43837.5
P77	P13	42474.6
P78	P13	38067.9
P79	P13	7355.16
P8	P13	42232.9
P80	P13	44765.4
P81	P13	42270.3
P82	P13	37300.4
P83	P13	37300.8
P84	P13	7406.85
P85	P13	9420.94
P86	P13	37300.8
P87	P13	9469.78
P88	P13	4866.95
P89	P13	42231.2
P9	P13	43743.1
P90	P13	42281.7
P91	P13	3607.79
P92	P13	42512.5
P93	P13	9210.94
P94	P13	37722.4
P95	P13	37628.8
P96	P13	42473.8
P97	P13	42270.7
P98	P13	42477.9
P99	P13	42350.1
S1	P13	45331.1
S10	P13	43665.4
S11	P13	45329.1
S12	P13	42431.9
S65	S58	1.62788
S14	P13	45328.7
S15	P13	43665.8
S16	P13	45327.1
S17	P13	43665.8
S18	P13	43665.8
S19	P13	45327.9
S2	P13	43667.4
S20	P13	45328.3
S21	P13	43665.8
S22	P13	43837.5
S23	P13	43837.5
S24	P13	45327.9
S25	P13	43838.8
S26	P13	43835.9
S27	P13	43665.8
S28	P13	43666.2
S29	P13	45327.5
S3	P13	42432.3
S30	P13	43835.9
S31	P13	43665.8
S32	P13	45327.1
S33	P13	43667.8
S34	P13	43667.4
S35	P13	45327.1
S36	P13	42279.7
S37	P13	43665.4
S38	P13	43667.4
S39	P13	45327.1
S4	P13	42280.5
S40	P13	45327.5
S41	P13	45327.1
S42	P13	43667.4
S43	P13	45327.1
S44	P13	43667
S45	P13	45327.5
S46	P13	43839.2
S47	P13	43839.6
S48	P13	45326.6
S65	S44	2.03485
S5	P13	45328.3
S50	P13	43836.7
S51	P13	43835.9
S52	P13	43840.4
S53	P13	45328.3
S54	P13	43665.8
S55	P13	45327.5
S56	P13	42431.9
S57	P13	43666.6
S58	P13	43666.6
S59	P13	45328.7
S65	S2	2.44182
S60	P13	45328.7
S61	P13	45328.3
S62	P13	45327.1
S63	P13	43665.8
S64	P13	43665.8
S65	S34	2.44182
S66	P13	9630.53
S8	P13	45327.9
S65	S38	2.44182
P1	P14	37591
P10	P14	40500
P11	P14	40499.2
P12	P14	37547
P13	P14	37207.6
P14	P14	0
P15	P14	7189.52
P16	P14	38976.3
P17	P14	37166.1
P18	P14	37788.8
P19	P14	37020.8
P2	P14	38976.3
P20	P14	37585.3
P21	P14	37552.3
P22	P14	37618.2
P23	P14	40498
P24	P14	37723.2
P25	P14	37333.4
P26	P14	40602.5
P27	P14	37586.9
P28	P14	40576.9
P29	P14	9866.98
P3	P14	37488.8
P30	P14	37621.1
P31	P14	37004.5
P32	P14	7697.83
P33	P14	37269.9
P34	P14	40466.6
P35	P14	9416.87
P36	P14	37789.2
P37	P14	37499.8
P38	P14	37785.9
P39	P14	37537.7
P4	P14	40483.3
P40	P14	40471.5
P41	P14	37042
P42	P14	37466.4
P43	P14	33829.8
P44	P14	37560.9
P45	P14	40821.5
P46	P14	36956.9
P47	P14	37615.8
P48	P14	37599.9
P49	P14	37015.5
P5	P14	37488.4
P50	P14	39651.5
P51	P14	38249.9
P52	P14	7321.79
P53	P14	37081
P54	P14	38242.9
P55	P14	37564.5
P56	P14	37643.9
P57	P14	7151.27
P58	P14	37596.3
P59	P14	37130.3
P6	P14	40482.5
P60	P14	40517.5
P61	P14	37581.2
P62	P14	39649.4
P63	P14	7627.42
P64	P14	39650.2
P65	P14	39650.6
P66	P14	37467.2
P67	P14	37362.7
P68	P14	37505.1
P69	P14	7396.67
P7	P14	37553.9
P70	P14	7226.56
P71	P14	7479.69
P72	P14	36957.7
P73	P14	7612.77
P74	P14	37505.1
P75	P14	39649
P76	P14	38402.1
P77	P14	37583.2
P78	P14	38250.3
P79	P14	37385.4
P8	P14	37507.5
P80	P14	39574.9
P81	P14	37497.8
P82	P14	7444.69
P83	P14	7445.1
P84	P14	37243.4
P85	P14	36957.7
P86	P14	7445.1
P87	P14	37024.1
P88	P14	37167.3
P89	P14	37505.5
P9	P14	38338.2
P90	P14	37489.2
P91	P14	37184.4
P92	P14	37615.8
P93	P14	37041.6
P94	P14	33829.8
P95	P14	33861.5
P96	P14	37582.4
P97	P14	37499
P98	P14	37575.5
P99	P14	37560.4
S1	P14	40487.8
S10	P14	38976.3
S11	P14	40484.9
S12	P14	37586.1
S65	S42	2.44182
S14	P14	40484.5
S15	P14	38976.7
S16	P14	40482.9
S17	P14	38976.7
S18	P14	38976.7
S19	P14	40483.7
S2	P14	38978.3
S20	P14	40484.1
S21	P14	38976.7
S22	P14	39166.8
S23	P14	39166.8
S24	P14	40483.7
S25	P14	39167.6
S26	P14	39165.1
S27	P14	38976.7
S28	P14	38977.1
S29	P14	40483.3
S3	P14	37586.5
S30	P14	39165.1
S31	P14	38976.7
S32	P14	40482.9
S33	P14	38978.7
S34	P14	38978.3
S35	P14	40482.9
S36	P14	37500.2
S37	P14	38976.3
S38	P14	38978.3
S39	P14	40482.9
S4	P14	37501
S40	P14	40483.3
S41	P14	40482.9
S42	P14	38978.3
S43	P14	40482.9
S44	P14	38977.9
S45	P14	40483.3
S46	P14	39168
S47	P14	39168.4
S48	P14	40482.5
S65	S33	2.84879
S5	P14	40484.1
S50	P14	39165.9
S51	P14	39165.1
S52	P14	39168.8
S53	P14	40484.1
S54	P14	38976.7
S55	P14	40483.3
S56	P14	37586.1
S57	P14	38977.5
S58	P14	38977.5
S59	P14	40484.5
S9	S6	10.1742
S60	P14	40484.5
S61	P14	40484.1
S62	P14	40482.9
S63	P14	38976.7
S64	P14	38976.7
S6	S9	10.1742
S66	P14	37061.1
S8	P14	40483.7
S6	S49	73.6615
P1	P15	37583.6
P10	P15	40467
P11	P15	40465.4
P12	P15	37503.5
P13	P15	37116.8
P14	P15	7189.52
P15	P15	0
P16	P15	38901
P17	P15	37079.4
P18	P15	37814
P19	P15	36972.4
P2	P15	38901
P20	P15	37577.9
P21	P15	37516.1
P22	P15	37595.9
P23	P15	40465
P24	P15	37733
P25	P15	37255.2
P26	P15	40570.8
P27	P15	37551.1
P28	P15	40556.1
P29	P15	9948.78
P3	P15	37489.2
P30	P15	37602
P31	P15	36951.6
P32	P15	7681.14
P33	P15	37186
P34	P15	40456
P35	P15	9524.72
P36	P15	37814.4
P37	P15	37481.9
P38	P15	37811.1
P39	P15	37530.3
P4	P15	40462.5
P40	P15	40466.6
P41	P15	36991.5
P42	P15	37430.2
P43	P15	33859.5
P44	P15	37564.9
P45	P15	40783.2
P46	P15	36946.3
P47	P15	37606
P48	P15	37578.8
P49	P15	36967.1
P5	P15	37488.8
P50	P15	39601.8
P51	P15	38182.3
P52	P15	7508.18
P53	P15	36991.5
P54	P15	38229.1
P55	P15	37573.1
P56	P15	37625.2
P57	P15	7161.04
P58	P15	37582.4
P59	P15	37030.6
P6	P15	40461.7
P60	P15	40464.6
P61	P15	37576.3
P62	P15	39599.8
P63	P15	7772.31
P64	P15	39600.6
P65	P15	39601
P66	P15	37463.2
P67	P15	37322
P68	P15	37491.3
P69	P15	7609.92
P7	P15	37532
P70	P15	7396.67
P71	P15	7610.74
P72	P15	36907.3
P73	P15	7480.51
P74	P15	37519.3
P75	P15	39599.4
P76	P15	38350
P77	P15	37546.6
P78	P15	38182.7
P79	P15	37346
P8	P15	37492.9
P80	P15	39550.1
P81	P15	37479.9
P82	P15	7487.83
P83	P15	7488.24
P84	P15	37167.7
P85	P15	36907.3
P86	P15	7488.24
P87	P15	36975.6
P88	P15	37108.7
P89	P15	37490.4
P9	P15	38335.7
P90	P15	37499.4
P91	P15	37115.6
P92	P15	37632.1
P93	P15	36989.1
P94	P15	33865.6
P95	P15	33917.7
P96	P15	37546.6
P97	P15	37481.1
P98	P15	37573.5
P99	P15	37524.6
S1	P15	40467
S10	P15	38901
S11	P15	40464.2
S12	P15	37578.8
S49	S6	73.6615
S14	P15	40463.8
S15	P15	38901.4
S16	P15	40462.1
S17	P15	38901.4
S18	P15	38901.4
S19	P15	40463
S2	P15	38903
S20	P15	40463.4
S21	P15	38901.4
S22	P15	39106.1
S23	P15	39106.1
S24	P15	40463
S25	P15	39106.9
S26	P15	39104.5
S27	P15	38901.4
S28	P15	38901.8
S29	P15	40462.5
S3	P15	37579.2
S30	P15	39104.5
S31	P15	38901.4
S32	P15	40462.1
S33	P15	38903.4
S34	P15	38903
S35	P15	40462.1
S36	P15	37505.1
S37	P15	38901
S38	P15	38903
S39	P15	40462.1
S4	P15	37505.9
S40	P15	40462.5
S41	P15	40462.1
S42	P15	38903
S43	P15	40462.1
S44	P15	38902.6
S45	P15	40462.5
S46	P15	39107.3
S47	P15	39107.7
S48	P15	40461.7
S9	S49	74.0685
S5	P15	40463.4
S50	P15	39105.3
S51	P15	39104.5
S52	P15	39108.2
S53	P15	40463.4
S54	P15	38901.4
S55	P15	40462.5
S56	P15	37578.8
S57	P15	38902.2
S58	P15	38902.2
S59	P15	40463.8
S49	S9	74.0685
S60	P15	40463.8
S61	P15	40463.4
S62	P15	40462.1
S63	P15	38901.4
S64	P15	38901.4
S49	P13	3789.7
S66	P15	36991.5
S8	P15	40463
S6	P13	3846.68
P1	P16	29128.4
P10	P16	21337.4
P11	P16	21336.6
P12	P16	29295.3
P13	P16	43665.4
P14	P16	38976.3
P15	P16	38901
P16	P16	0
P17	P16	43124.9
P18	P16	29838.2
P19	P16	43117.6
P2	P16	0
P20	P16	29123.6
P21	P16	43355.7
P22	P16	29136.6
P23	P16	21335.4
P24	P16	29881.3
P25	P16	43636.5
P26	P16	21465.6
P27	P16	28983.6
P28	P16	21324.4
P29	P16	38255.1
P3	P16	29196.4
P30	P16	29095.9
P31	P16	42846.2
P32	P16	38924.2
P33	P16	43661.7
P34	P16	21368.8
P35	P16	38511.5
P36	P16	29838.6
P37	P16	29237.1
P38	P16	29835.3
P39	P16	29044.2
P4	P16	21408.6
P40	P16	21368.8
P41	P16	43071.6
P42	P16	28994.1
P43	P16	38448.5
P44	P16	29211.1
P45	P16	21781.4
P46	P16	42905.6
P47	P16	29065.4
P48	P16	29176.9
P49	P16	42978.4
P5	P16	29196
P50	P16	19438.1
P51	P16	39290.1
P52	P16	39023.9
P53	P16	43118
P54	P16	16434.2
P55	P16	28947.3
P56	P16	29089.4
P57	P16	39037.7
P58	P16	29161.8
P59	P16	43026
P6	P16	21407.8
P60	P16	21416.4
P61	P16	29184.2
P62	P16	19436.9
P63	P16	39025.9
P64	P16	19436.9
P65	P16	19437.3
P66	P16	29214.7
P67	P16	43730.1
P68	P16	29187.9
P69	P16	39011.3
P7	P16	29062.1
P70	P16	38960.4
P71	P16	39017
P72	P16	42965
P73	P16	38981.2
P74	P16	29077.6
P75	P16	19435.6
P76	P16	15903.6
P77	P16	28979.1
P78	P16	39290.5
P79	P16	43841.6
P8	P16	29191.9
P80	P16	19227.7
P81	P16	29235.9
P82	P16	38977.5
P83	P16	38977.9
P84	P16	43616.6
P85	P16	42964.2
P86	P16	38977.9
P87	P16	42988.6
P88	P16	43677.2
P89	P16	29189.1
P9	P16	15834
P90	P16	29189.9
P91	P16	43584.4
P92	P16	29049.5
P93	P16	43054.1
P94	P16	38457.8
P95	P16	38510.3
P96	P16	28979.1
P97	P16	29235.1
P98	P16	28984
P99	P16	29226.9
S1	P16	21413.1
S10	P16	0
S11	P16	21410.3
S12	P16	29124.4
S9	P13	3847.08
S14	P16	21409.9
S15	P16	0.40697
S16	P16	21408.2
S17	P16	0.40697
S18	P16	0.40697
S19	P16	21409
S2	P16	2.03485
S20	P16	21409.9
S21	P16	0.40697
S22	P16	6314.95
S23	P16	6314.54
S24	P16	21409
S25	P16	6317.8
S26	P16	6312.91
S27	P16	0.40697
S28	P16	0.813939
S29	P16	21408.6
S3	P16	29124.8
S30	P16	6312.91
S31	P16	0.40697
S32	P16	21408.2
S33	P16	2.44182
S34	P16	2.03485
S35	P16	21408.2
S36	P16	29122.7
S37	P16	0
S38	P16	2.03485
S39	P16	21408.2
S4	P16	29123.6
S40	P16	21408.6
S41	P16	21408.2
S42	P16	2.03485
S43	P16	21408.2
S44	P16	1.62788
S45	P16	21408.6
S46	P16	6318.2
S47	P16	6318.61
S48	P16	21407.8
S49	P91	3847.08
S5	P16	21409.4
S50	P16	6314.13
S51	P16	6312.91
S52	P16	6319.02
S53	P16	21409.4
S54	P16	0.40697
S55	P16	21408.6
S56	P16	29124.4
S57	P16	1.22091
S58	P16	1.22091
S59	P16	21409.9
S6	P91	3904.47
S60	P16	21409.9
S61	P16	21409.4
S62	P16	21408.2
S63	P16	0.40697
S64	P16	0.40697
S9	P91	3904.87
S66	P16	42776.6
S8	P16	21409
S49	P88	4997.59
P1	P17	42197.9
P10	P17	44795.1
P11	P17	44794.3
P12	P17	42118.5
P13	P17	8880.08
P14	P17	37166.1
P15	P17	37079.4
P16	P17	43124.9
P17	P17	0
P18	P17	41958.2
P19	P17	8385.61
P2	P17	43124.9
P20	P17	42192.2
P21	P17	10935.3
P22	P17	42178.7
P23	P17	44793.1
P24	P17	41834.8
P25	P17	9432.33
P26	P17	44914.4
P27	P17	42241.8
P28	P17	44805.7
P29	P17	37779.8
P3	P17	42081.1
P30	P17	42221.5
P31	P17	8489.79
P32	P17	37132.7
P33	P17	9294.37
P34	P17	44791.9
P35	P17	37791.6
P36	P17	41958.6
P37	P17	41996.8
P38	P17	41955.3
P39	P17	42201.9
P4	P17	44846
P40	P17	44856.6
P41	P17	8222.82
P42	P17	42025.3
P43	P17	37772.1
P44	P17	42118.9
P45	P17	45079.6
P46	P17	8517.87
P47	P17	42238.6
P48	P17	42231.6
P49	P17	8364.45
P5	P17	42080.7
P50	P17	44314.5
P51	P17	38312.9
P52	P17	37142.1
P53	P17	6365.82
P54	P17	43194.5
P55	P17	42212.5
P56	P17	42271.5
P57	P17	37128.2
P58	P17	42250
P59	P17	4208.88
P6	P17	44845.2
P60	P17	44869.2
P61	P17	42151.9
P62	P17	44312.5
P63	P17	37013.9
P64	P17	44313.3
P65	P17	44313.7
P66	P17	41986.2
P67	P17	9165.77
P68	P17	41930.5
P69	P17	37136.4
P7	P17	42113.6
P70	P17	37202.3
P71	P17	37036.7
P72	P17	8552.06
P73	P17	37115.6
P74	P17	42160.4
P75	P17	44312.1
P76	P17	43203.5
P77	P17	42238.6
P78	P17	38313.3
P79	P17	9397.74
P8	P17	41932.9
P80	P17	44218.9
P81	P17	41995.6
P82	P17	37214.5
P83	P17	37214.9
P84	P17	9248.79
P85	P17	8550.02
P86	P17	37214.9
P87	P17	8375.03
P88	P17	9144.61
P89	P17	41930.9
P9	P17	43157.9
P90	P17	42096.9
P91	P17	9088.85
P92	P17	42300.8
P93	P17	8251.31
P94	P17	37781
P95	P17	37728.9
P96	P17	42237.7
P97	P17	41995.2
P98	P17	42254
P99	P17	42029.8
S1	P17	44850.5
S10	P17	43124.9
S11	P17	44847.6
S12	P17	42193
S6	P88	5051.71
S14	P17	44847.2
S15	P17	43125.3
S16	P17	44845.6
S17	P17	43125.3
S18	P17	43125.3
S19	P17	44846.4
S2	P17	43127
S20	P17	44846.8
S21	P17	43125.3
S22	P17	43290.2
S23	P17	43290.2
S24	P17	44846.4
S25	P17	43292.2
S26	P17	43288.5
S27	P17	43125.3
S28	P17	43125.8
S29	P17	44846
S3	P17	42193.4
S30	P17	43288.5
S31	P17	43125.3
S32	P17	44845.6
S33	P17	43127.4
S34	P17	43127
S35	P17	44845.6
S36	P17	42014.3
S37	P17	43124.9
S38	P17	43127
S39	P17	44845.6
S4	P17	42015.1
S40	P17	44846
S41	P17	44845.6
S42	P17	43127
S43	P17	44845.6
S44	P17	43126.6
S45	P17	44846
S46	P17	43292.6
S47	P17	43293
S48	P17	44845.2
S9	P88	5052.12
S5	P17	44846.8
S50	P17	43289.4
S51	P17	43288.5
S52	P17	43293.8
S53	P17	44846.8
S54	P17	43125.3
S55	P17	44846
S56	P17	42193
S57	P17	43126.2
S58	P17	43126.2
S59	P17	44847.2
S65	S26	6313.32
S60	P17	44847.2
S61	P17	44846.8
S62	P17	44845.6
S63	P17	43125.3
S64	P17	43125.3
S65	S30	6313.32
S66	P17	8418.57
S8	P17	44846.4
S65	S51	6313.32
P1	P18	11349.6
P10	P18	31943
P11	P18	31942.2
P12	P18	11311.7
P13	P18	42186.5
P14	P18	37788.8
P15	P18	37814
P16	P18	29838.2
P17	P18	41958.2
P18	P18	0
P19	P18	41870.3
P2	P18	29838.2
P20	P18	11343.9
P21	P18	42199.9
P22	P18	10986.6
P23	P18	31941
P24	P18	4470.97
P25	P18	42244.7
P26	P18	31976
P27	P18	11245.8
P28	P18	31927.2
P29	P18	37501
P3	P18	10689.1
P30	P18	11022
P31	P18	41679.8
P32	P18	37749.7
P33	P18	42270.3
P34	P18	31812
P35	P18	37617.4
P36	P18	8.54636
P37	P18	10696
P38	P18	4.47667
P39	P18	11192.9
P4	P18	31933.7
P40	P18	31860
P41	P18	41828.7
P42	P18	10990.6
P43	P18	35744.5
P44	P18	10890.9
P45	P18	32146.9
P46	P18	41756.7
P47	P18	11457
P48	P18	11278.8
P49	P18	41814.1
P5	P18	10688.6
P50	P18	31033.1
P51	P18	36581.7
P52	P18	37896.6
P53	P18	41919.5
P54	P18	29845.5
P55	P18	11305.6
P56	P18	11457.8
P57	P18	37923.5
P58	P18	11331.3
P59	P18	41816.9
P6	P18	31932.9
P60	P18	31954.4
P61	P18	10996.3
P62	P18	31031.8
P63	P18	37892.9
P64	P18	31031.8
P65	P18	31032.2
P66	P18	10881.1
P67	P18	42352.9
P68	P18	10777
P69	P18	37898.6
P7	P18	11210.8
P70	P18	37895.4
P71	P18	37943
P72	P18	41773
P73	P18	37866.9
P74	P18	11098.5
P75	P18	31030.6
P76	P18	29580.6
P77	P18	11242.1
P78	P18	36582.1
P79	P18	42373.7
P8	P18	10780.2
P80	P18	30926.8
P81	P18	10694.8
P82	P18	37936.1
P83	P18	37936.5
P84	P18	42221.9
P85	P18	41773
P86	P18	37936.5
P87	P18	41823.9
P88	P18	42221.5
P89	P18	10774.1
P9	P18	29514.7
P90	P18	10700
P91	P18	42159.2
P92	P18	11361
P93	P18	41836.1
P94	P18	35773.4
P95	P18	35810.9
P96	P18	11241.3
P97	P18	10695.2
P98	P18	11287.3
P99	P18	10682.5
S1	P18	31938.2
S10	P18	29838.2
S11	P18	31935.3
S12	P18	11344.7
S65	S50	6314.54
S14	P18	31934.9
S15	P18	29838.6
S16	P18	31933.3
S17	P18	29838.6
S18	P18	29838.6
S19	P18	31934.1
S2	P18	29840.2
S20	P18	31934.9
S21	P18	29838.6
S22	P18	30533.3
S23	P18	30532.9
S24	P18	31934.1
S25	P18	30534.9
S26	P18	30531.3
S27	P18	29838.6
S28	P18	29839
S29	P18	31933.7
S3	P18	11345.1
S30	P18	30531.3
S31	P18	29838.6
S32	P18	31933.3
S33	P18	29840.6
S34	P18	29840.2
S35	P18	31933.3
S36	P18	10789.2
S37	P18	29838.2
S38	P18	29840.2
S39	P18	31933.3
S4	P18	10790
S40	P18	31933.7
S41	P18	31933.3
S42	P18	29840.2
S43	P18	31933.3
S44	P18	29839.8
S45	P18	31933.7
S46	P18	30535.3
S47	P18	30535.7
S48	P18	31932.9
S65	S23	6314.95
S5	P18	31934.5
S50	P18	30532.5
S51	P18	30531.3
S52	P18	30536.1
S53	P18	31934.5
S54	P18	29838.6
S55	P18	31933.7
S56	P18	11344.7
S57	P18	29839.4
S58	P18	29839.4
S59	P18	31934.9
S65	S22	6315.35
S60	P18	31934.9
S61	P18	31934.5
S62	P18	31933.3
S63	P18	29838.6
S64	P18	29838.6
S65	S25	6318.2
S66	P18	41679.8
S8	P18	31934.1
S65	S46	6318.61
P1	P19	42075.4
P10	P19	44691
P11	P19	44690.1
P12	P19	42032.6
P13	P19	9230.48
P14	P19	37020.8
P15	P19	36972.4
P16	P19	43117.6
P17	P19	8385.61
P18	P19	41870.3
P19	P19	0
P2	P19	43117.6
P20	P19	42069.7
P21	P19	11227.5
P22	P19	42021.2
P23	P19	44688.9
P24	P19	41737.6
P25	P19	9732.27
P26	P19	44778.1
P27	P19	42124.6
P28	P19	44697.1
P29	P19	37644.7
P3	P19	41963
P30	P19	42092.1
P31	P19	8441.77
P32	P19	36972.4
P33	P19	9615.88
P34	P19	44683.2
P35	P19	37558.8
P36	P19	41870.7
P37	P19	41917.9
P38	P19	41867.4
P39	P19	42085.1
P4	P19	44718.6
P40	P19	44734.1
P41	P19	7668.53
P42	P19	41919.5
P43	P19	37732.2
P44	P19	42000.9
P45	P19	44934.7
P46	P19	8174.8
P47	P19	42085.9
P48	P19	42103.4
P49	P19	7872.01
P5	P19	41962.6
P50	P19	44214.8
P51	P19	38323.9
P52	P19	36986.6
P53	P19	8546.77
P54	P19	43046
P55	P19	42099
P56	P19	42153.1
P57	P19	36970.3
P58	P19	42118.5
P59	P19	8367.7
P6	P19	44717.8
P60	P19	44774.8
P61	P19	42009.8
P62	P19	44212.8
P63	P19	36879.2
P64	P19	44213.6
P65	P19	44214
P66	P19	41866.6
P67	P19	9382.68
P68	P19	41829.6
P69	P19	36981.7
P7	P19	41985.8
P70	P19	37092.4
P71	P19	36936.2
P72	P19	8213.87
P73	P19	37013.5
P74	P19	42024.5
P75	P19	44212.4
P76	P19	43093.6
P77	P19	42120.9
P78	P19	38324.3
P79	P19	9780.29
P8	P19	41832
P80	P19	44110.6
P81	P19	41916.6
P82	P19	37040.7
P83	P19	37041.2
P84	P19	9622.8
P85	P19	8211.83
P86	P19	37041.2
P87	P19	7880.97
P88	P19	9440.07
P89	P19	41830
P9	P19	43042.7
P90	P19	41971.2
P91	P19	9323.67
P92	P19	42155.9
P93	P19	7714.52
P94	P19	37781.8
P95	P19	37700.4
P96	P19	42120.1
P97	P19	41916.2
P98	P19	42123.4
P99	P19	41948
S1	P19	44722.7
S10	P19	43117.6
S11	P19	44720.3
S12	P19	42070.5
S65	S47	6319.02
S14	P19	44719.9
S15	P19	43118
S16	P19	44718.2
S17	P19	43118
S18	P19	43118
S19	P19	44719
S2	P19	43119.6
S20	P19	44719.4
S21	P19	43118
S22	P19	43250.7
S23	P19	43250.7
S24	P19	44719
S25	P19	43252.7
S26	P19	43249.1
S27	P19	43118
S28	P19	43118.4
S29	P19	44718.6
S3	P19	42070.9
S30	P19	43249.1
S31	P19	43118
S32	P19	44718.2
S33	P19	43120.1
S34	P19	43119.6
S35	P19	44718.2
S36	P19	41878
S37	P19	43117.6
S38	P19	43119.6
S39	P19	44718.2
S4	P19	41878.8
S40	P19	44718.6
S41	P19	44718.2
S42	P19	43119.6
S43	P19	44718.2
S44	P19	43119.2
S45	P19	44718.6
S46	P19	43253.1
S47	P19	43253.5
S48	P19	44717.8
S65	S52	6319.42
S5	P19	44719.4
S50	P19	43249.9
S51	P19	43249.1
S52	P19	43254.4
S53	P19	44719.4
S54	P19	43118
S55	P19	44718.6
S56	P19	42070.5
S57	P19	43118.8
S58	P19	43118.8
S59	P19	44719.9
S49	P79	7478.47
S60	P19	44719.9
S61	P19	44719.4
S62	P19	44718.2
S63	P19	43118
S64	P19	43118
S49	P84	7481.32
S66	P19	8180.09
S8	P19	44719
S6	P79	7535.04
P1	P2	29128.4
P10	P2	21337.4
P11	P2	21336.6
P12	P2	29295.3
P13	P2	43665.4
P14	P2	38976.3
P15	P2	38901
P16	P2	0
P17	P2	43124.9
P18	P2	29838.2
P19	P2	43117.6
P2	P2	0
P20	P2	29123.6
P21	P2	43355.7
P22	P2	29136.6
P23	P2	21335.4
P24	P2	29881.3
P25	P2	43636.5
P26	P2	21465.6
P27	P2	28983.6
P28	P2	21324.4
P29	P2	38255.1
P3	P2	29196.4
P30	P2	29095.9
P31	P2	42846.2
P32	P2	38924.2
P33	P2	43661.7
P34	P2	21368.8
P35	P2	38511.5
P36	P2	29838.6
P37	P2	29237.1
P38	P2	29835.3
P39	P2	29044.2
P4	P2	21408.6
P40	P2	21368.8
P41	P2	43071.6
P42	P2	28994.1
P43	P2	38448.5
P44	P2	29211.1
P45	P2	21781.4
P46	P2	42905.6
P47	P2	29065.4
P48	P2	29176.9
P49	P2	42978.4
P5	P2	29196
P50	P2	19438.1
P51	P2	39290.1
P52	P2	39023.9
P53	P2	43118
P54	P2	16434.2
P55	P2	28947.3
P56	P2	29089.4
P57	P2	39037.7
P58	P2	29161.8
P59	P2	43026
P6	P2	21407.8
P60	P2	21416.4
P61	P2	29184.2
P62	P2	19436.9
P63	P2	39025.9
P64	P2	19436.9
P65	P2	19437.3
P66	P2	29214.7
P67	P2	43730.1
P68	P2	29187.9
P69	P2	39011.3
P7	P2	29062.1
P70	P2	38960.4
P71	P2	39017
P72	P2	42965
P73	P2	38981.2
P74	P2	29077.6
P75	P2	19435.6
P76	P2	15903.6
P77	P2	28979.1
P78	P2	39290.5
P79	P2	43841.6
P8	P2	29191.9
P80	P2	19227.7
P81	P2	29235.9
P82	P2	38977.5
P83	P2	38977.9
P84	P2	43616.6
P85	P2	42964.2
P86	P2	38977.9
P87	P2	42988.6
P88	P2	43677.2
P89	P2	29189.1
P9	P2	15834
P90	P2	29189.9
P91	P2	43584.4
P92	P2	29049.5
P93	P2	43054.1
P94	P2	38457.8
P95	P2	38510.3
P96	P2	28979.1
P97	P2	29235.1
P98	P2	28984
P99	P2	29226.9
S1	P2	21413.1
S10	P2	0
S11	P2	21410.3
S12	P2	29124.4
S9	P79	7535.45
S14	P2	21409.9
S15	P2	0.40697
S16	P2	21408.2
S17	P2	0.40697
S18	P2	0.40697
S19	P2	21409
S2	P2	2.03485
S20	P2	21409.9
S21	P2	0.40697
S22	P2	6314.95
S23	P2	6314.54
S24	P2	21409
S25	P2	6317.8
S26	P2	6312.91
S27	P2	0.40697
S28	P2	0.813939
S29	P2	21408.6
S3	P2	29124.8
S30	P2	6312.91
S31	P2	0.40697
S32	P2	21408.2
S33	P2	2.44182
S34	P2	2.03485
S35	P2	21408.2
S36	P2	29122.7
S37	P2	0
S38	P2	2.03485
S39	P2	21408.2
S4	P2	29123.6
S40	P2	21408.6
S41	P2	21408.2
S42	P2	2.03485
S43	P2	21408.2
S44	P2	1.62788
S45	P2	21408.6
S46	P2	6318.2
S47	P2	6318.61
S48	P2	21407.8
S6	P84	7538.7
S5	P2	21409.4
S50	P2	6314.13
S51	P2	6312.91
S52	P2	6319.02
S53	P2	21409.4
S54	P2	0.40697
S55	P2	21408.6
S56	P2	29124.4
S57	P2	1.22091
S58	P2	1.22091
S59	P2	21409.9
S9	P84	7539.11
S60	P2	21409.9
S61	P2	21409.4
S62	P2	21408.2
S63	P2	0.40697
S64	P2	0.40697
S49	P25	7576.15
S66	P2	42776.6
S8	P2	21409
S49	P33	7587.13
P1	P20	7.32545
P10	P20	31145.4
P11	P20	31144.6
P12	P20	10428.2
P13	P20	42431.1
P14	P20	37585.3
P15	P20	37577.9
P16	P20	29123.6
P17	P20	42192.2
P18	P20	11343.9
P19	P20	42069.7
P2	P20	29123.6
P20	P20	0
P21	P20	42397.7
P22	P20	7750.74
P23	P20	31143.3
P24	P20	11392.3
P25	P20	42508
P26	P20	31237.4
P27	P20	7420.68
P28	P20	31165.3
P29	P20	37246.3
P3	P20	9282.16
P30	P20	7513.88
P31	P20	41942.3
P32	P20	37581.2
P33	P20	42491.7
P34	P20	31077
P35	P20	37409.1
P36	P20	11344.3
[truncated: 24,898 more rows]
