# Supplementary material for: The ICU environment contributes to the endemicity of the “Serratia marcescens complex” in the hospital setting
Source: mBio. 2024 Apr 2;15(5):e03054-23. doi: 10.1128/mbio.03054-23 (PMC11077947; doi:10.1128/mbio.03054-23)
Supplement: Table S3 — Accessory genome significantly enriched in each of the Serratia sublades. [file mbio.03054-23-s0004.xlsx]

## Sheet: Hoja2
Table S3. Accessory significant proteins (p-value<0.001) enriched in the Serratia clades
Cluster	Target	perClusterFreq	ClusterFreq	ClusterGenomeSize	perTotalFreq	TotalFreq	OddsRatio	pvalue	padj	AccnetGenomeSize	AccnetProteinSize	Annot
3	223|KBKOBA_01115	0.195122	8	41	0.0484848	8	4.02439	0	0	165	9307	(d)CMP kinase
3	548|OFPKGI_02800	0.0487805	2	41	0.0121212	2	4.02439	0	0	165	9307	(d)CMP kinase
3	1162|CGPINI_05895	0.829268	34	41	0.472727	78	1.75422	9.30646e-09	2.38e-07	165	9307	(S)-ureidoglycine aminohydrolase
3	2380|FPDMKI_12210	0.97561	40	41	0.787879	130	1.23827	1.08781e-05	0.000258	165	9307	1,5-anhydro-D-fructose reductase
3	3688|OFPKGI_18880	0.95122	39	41	0.612121	101	1.55397	1.38458e-09	3.61e-08	165	9307	2,3-diketo-L-gulonate reductase
3	1850|BFDNHE_09405	0.146341	6	41	0.0363636	6	4.02439	0	0	165	9307	2,5-diketo-D-gluconic acid reductase
3	1171|OJJPED_05935	1	41	41	0.787879	130	1.26923	0	0	165	9307	2-amino-thiazoline-4-carboxylic acid hydrolase
3	4199|ECNGMO_21490	0.95122	39	41	0.751515	124	1.26574	2.22731e-05	0.000522	165	9307	2-deoxystreptamine glucosyltransferase
3	658|GMAAGF_03390	0.829268	34	41	0.472727	78	1.75422	9.30646e-09	2.38e-07	165	9307	2-hydroxy-3-oxopropionate reductase
3	2919|OAMNFA_14875	0.95122	39	41	0.612121	101	1.55397	1.38458e-09	3.61e-08	165	9307	2-ketogluconate transporter
3	3057|DEPBIB_15640	1	41	41	0.490909	81	2.03704	0	0	165	9307	3,4-dihydroxyphenylacetate 2,3-dioxygenase
3	2676|ABJKDN_13630	0.170732	7	41	0.0424242	7	4.02439	0	0	165	9307	3-beta hydroxysteroid dehydrogenase
3	1108|FJDPCN_05600	1	41	41	0.412121	68	2.42647	0	0	165	9307	3-carboxy-cis,cis-muconate cycloisomerase
3	1120|ACICMJ_05665	0.97561	40	41	0.406061	67	2.40262	2.51121e-21	7.16e-20	165	9307	3-dehydroshikimate dehydratase
3	1609|AAKLON_08220	1	41	41	0.787879	130	1.26923	0	0	165	9307	3-hydroxyadipyl-CoA dehydrogenase
3	3903|CEKDEM_19915	0.487805	20	41	0.206061	34	2.36729	1.89927e-07	4.78e-06	165	9307	3-hydroxybenzoate 6-monooxygenase
3	1665|EEMOAL_08545	0.95122	39	41	0.612121	101	1.55397	1.38458e-09	3.61e-08	165	9307	3-keto-L-gulonate-6-phosphate decarboxylase sgbH
3	3540|IJPBFO_18110	0.97561	40	41	0.406061	67	2.40262	2.51121e-21	7.16e-20	165	9307	3-keto-L-gulonate-6-phosphate decarboxylase UlaD
3	1077|FHBDJF_05545	1	41	41	0.593939	98	1.68367	0	0	165	9307	3-oxoacyl-[acyl-carrier-protein] synthase 2
3	2632|PMDNPM_13445	1	41	41	0.412121	68	2.42647	0	0	165	9307	3-oxoadipate CoA-transferase
3	1074|JDLEJB_05500	1	41	41	0.412121	68	2.42647	0	0	165	9307	3-oxoadipate enol-lactonase
3	1107|FJDPCN_05595	1	41	41	0.412121	68	2.42647	0	0	165	9307	3-oxoadipyl-CoA thiolase
3	1946|FCJBKG_09950	1	41	41	0.781818	129	1.27907	0	0	165	9307	3-oxoadipyl-CoA/3-oxo-5,6-dehydrosuberyl-CoA thiolase
3	225|CGPINI_01140	1	41	41	0.406061	67	2.46269	0	0	165	9307	4-hydroxybenzoate 3-monooxygenase
3	1201|DEPBIB_06115	1	41	41	0.727273	120	1.375	0	0	165	9307	4-hydroxythreonine-4-phosphate dehydrogenase
3	2595|NLNDPL_13275	1	41	41	0.727273	120	1.375	0	0	165	9307	4-hydroxythreonine-4-phosphate dehydrogenase
3	4863|NKIFAM_24920	0.926829	38	41	0.248485	41	3.72992	5.81361e-33	1.73e-31	165	9307	50S ribosomal protein L15
3	1897|EKPPPL_09670	1	41	41	0.787879	130	1.26923	0	0	165	9307	5-aminolevulinate synthase
3	450|ABJKDN_02325	0.097561	4	41	0.0242424	4	4.02439	0	0	165	9307	5-hydroxyisourate hydrolase
3	3330|EEMOAL_16975	0.512195	21	41	0.145455	24	3.52134	4.10598e-14	1.12e-12	165	9307	6-aminohexanoate hydrolase
3	3667|AAKLON_18715	0.121951	5	41	0.030303	5	4.02439	0	0	165	9307	6-phospho-beta-glucosidase
3	3662|LBNCAM_18775	1	41	41	0.6	99	1.66667	0	0	165	9307	6-phospho-beta-glucosidase BglT
3	686|IMBJOM_03485	1	41	41	0.793939	131	1.25954	0	0	165	9307	8-amino-7-oxononanoate synthase
3	4121|FHBDJF_21055	0.170732	7	41	0.0484848	8	3.52134	8.3313e-06	0.000198	165	9307	AAA domain-containing protein
3	1025|HMKKNM_05255	0.0487805	2	41	0.0121212	2	4.02439	0	0	165	9307	AAA family ATPase
3	1293|DADFMI_06585	0.0487805	2	41	0.0121212	2	4.02439	0	0	165	9307	AAA family ATPase
3	1779|HMDBNC_09060	0.0487805	2	41	0.0121212	2	4.02439	0	0	165	9307	AAA family ATPase
3	1784|BFDNHE_09075	0.0731707	3	41	0.0181818	3	4.02439	0	0	165	9307	AAA family ATPase
3	2630|HMKKNM_13430	0.0487805	2	41	0.0121212	2	4.02439	0	0	165	9307	AAA family ATPase
3	3738|KGKGOD_19100	0.0731707	3	41	0.0181818	3	4.02439	0	0	165	9307	AAA family ATPase
3	4275|OJJPED_21915	0.0731707	3	41	0.0181818	3	4.02439	0	0	165	9307	AAA family ATPase
3	4382|FFDBKJ_22410	0.0731707	3	41	0.0181818	3	4.02439	0	0	165	9307	AAA family ATPase
3	1185|LBBFAH_05995	0.0487805	2	41	0.0121212	2	4.02439	0	0	165	9307	AAA-13 domain-containing protein
3	1807|ACKEOJ_09175	0.0487805	2	41	0.0121212	2	4.02439	0	0	165	9307	AAA-13 domain-containing protein
3	327|OAMNFA_01655	1	41	41	0.793939	131	1.25954	0	0	165	9307	AAA-28 domain-containing protein
3	338|OLOLPE_01715	0.0731707	3	41	0.0181818	3	4.02439	0	0	165	9307	AAA-like domain-containing protein
3	4735|FPFJMH_24340	1	41	41	0.515152	85	1.94118	0	0	165	9307	AB hydrolase superfamily protein YdjP
3	1513|NLNDPL_07725	0.146341	6	41	0.0363636	6	4.02439	0	0	165	9307	AB hydrolase-1 domain-containing protein
3	1150|BAHKFB_05880	1	41	41	0.793939	131	1.25954	0	0	165	9307	ABC transporter
3	545|MCANLA_02765	1	41	41	0.569697	94	1.75532	0	0	165	9307	ABC transporter
3	1623|CBGBNB_08250	1	41	41	0.787879	130	1.26923	0	0	165	9307	ABC transporter ATP-binding protein
3	1624|HMKKNM_08265	0.731707	30	41	0.181818	30	4.02439	0	0	165	9307	ABC transporter ATP-binding protein
3	1782|BFDNHE_09065	0.0731707	3	41	0.0181818	3	4.02439	0	0	165	9307	ABC transporter ATP-binding protein
3	2777|HMKKNM_14165	0.121951	5	41	0.030303	5	4.02439	0	0	165	9307	ABC transporter ATP-binding protein
3	4234|AHPLAC_21610	0.756098	31	41	0.218182	36	3.46545	1.13148e-21	3.27e-20	165	9307	ABC transporter ATP-binding protein
3	51|BCLFCL_00260	0.878049	36	41	0.50303	83	1.74552	9.00604e-10	2.37e-08	165	9307	ABC transporter ATP-binding protein
3	3948|OONHNI_20225	1	41	41	0.793939	131	1.25954	0	0	165	9307	ABC transporter permease
3	2584|HMKKNM_13200	0.97561	40	41	0.515152	85	1.89383	2.94277e-15	8.1e-14	165	9307	ABC transporter permease
3	23|CBGBNB_00115	1	41	41	0.757576	125	1.32	0	0	165	9307	ABC transporter substrate-binding protein
3	4622|IMBJOM_23650	1	41	41	0.70303	116	1.42241	0	0	165	9307	ABC transporter substrate-binding protein
3	811|CGPINI_04080	1	41	41	0.793939	131	1.25954	0	0	165	9307	ABC transporter substrate-binding protein
3	55|CBGBNB_00280	0.878049	36	41	0.50303	83	1.74552	9.00604e-10	2.37e-08	165	9307	ABC transporter substrate-binding protein
3	2954|OFPKGI_15115	0.097561	4	41	0.0242424	4	4.02439	0	0	165	9307	ABC transporter, ATP-binding protein
3	315|NFPLIM_01620	0.585366	24	41	0.193939	32	3.01829	5.80863e-13	1.56e-11	165	9307	ABC-2 type transporter ATP-binding protein
3	1792|ACKEOJ_09100	0.0487805	2	41	0.0121212	2	4.02439	0	0	165	9307	ABC-trans-aux domain-containing protein
3	635|KLIJMD_03235	1	41	41	0.369697	61	2.70492	0	0	165	9307	ABM domain-containing protein
3	1067|ACKEOJ_05405	0.0487805	2	41	0.0121212	2	4.02439	0	0	165	9307	abortive infection family protein
3	2486|CGPINI_12690	0.0487805	2	41	0.0121212	2	4.02439	0	0	165	9307	Abortive phage infection protein
3	1902|LLAELB_09670	0.829268	34	41	0.472727	78	1.75422	9.30646e-09	2.38e-07	165	9307	Acetolactate synthase 3 catalytic subunit
3	4352|GLEFJK_22265	0.170732	7	41	0.0424242	7	4.02439	0	0	165	9307	Acetyl-CoA acetyltransferase
3	1864|OFPKGI_09505	1	41	41	0.678788	112	1.47321	0	0	165	9307	Acid phosphatase
3	2227|OJPCPN_11345	0.536585	22	41	0.133333	22	4.02439	0	0	165	9307	Acid phosphatase
3	384|LABIEN_01930	0.926829	38	41	0.648485	107	1.42922	3.95127e-07	9.85e-06	165	9307	acid resistance repetitive basic protein Asr
3	2561|EEMOAL_13085	1	41	41	0.575758	95	1.73684	0	0	165	9307	acidPPc domain-containing protein
3	2678|ABJKDN_13640	0.170732	7	41	0.0424242	7	4.02439	0	0	165	9307	Acriflavine resistance protein B
3	1503|NKIFAM_07655	1	41	41	0.793939	131	1.25954	0	0	165	9307	Acyl carrier protein
3	4369|DEPBIB_22370	1	41	41	0.260606	43	3.83721	0	0	165	9307	Acyl carrier protein
3	4279|KBKOBA_21840	0.170732	7	41	0.0424242	7	4.02439	0	0	165	9307	acyl--CoA ligase
3	5041|FNNPDN_25910	0.829268	34	41	0.472727	78	1.75422	9.30646e-09	2.38e-07	165	9307	Acyl-CoA synthetase FdrA
3	4770|EEMOAL_24400	0.268293	11	41	0.0969697	16	2.76677	1.17309e-05	0.000278	165	9307	Acyl-CoA thioester hydrolase
3	2957|KFNKFF_15125	0.756098	31	41	0.290909	48	2.59909	1.80144e-14	4.93e-13	165	9307	Acyl-homoserine-lactone synthase
3	3980|LBBFAH_20325	0.780488	32	41	0.218182	36	3.57724	1.01682e-23	2.97e-22	165	9307	Acyltransferase
3	2107|DLDCFO_10770	0.707317	29	41	0.224242	37	3.15425	2.37705e-17	6.6e-16	165	9307	Acyltransferase
3	2414|BBOMDP_12320	0.804878	33	41	0.490909	81	1.63957	3.61983e-07	9.03e-06	165	9307	Addiction module toxin RelE
3	773|LLNDHJ_03925	0.390244	16	41	0.151515	25	2.57561	7.0548e-07	1.75e-05	165	9307	Adenosine deaminase
3	373|DGGNNO_01880	0.97561	40	41	0.242424	40	4.02439	0	0	165	9307	Adhesin
3	1663|NDFJLE_08555	0.804878	33	41	0.460606	76	1.74743	3.22938e-08	8.19e-07	165	9307	ADP-heptose--LPS heptosyltransferase 2
3	1782|PFGDLM_09060	0.780488	32	41	0.193939	32	4.02439	0	0	165	9307	Aldehyde dehydrogenase
3	4031|FPFJMH_20750	0.292683	12	41	0.0727273	12	4.02439	0	0	165	9307	Aldehyde dehydrogenase
3	1161|AAKLON_05915	0.390244	16	41	0.151515	25	2.57561	7.0548e-07	1.75e-05	165	9307	Aldehyde dehydrogenase (NAD) family protein
3	411|PFGDLM_02080	0.536585	22	41	0.133333	22	4.02439	0	0	165	9307	Aldo/keto reductase
3	4297|ECNGMO_21990	0.268293	11	41	0.0787879	13	3.40525	1.50107e-07	3.78e-06	165	9307	Aldose epimerase
3	1673|EKPPPL_08500	0.829268	34	41	0.545455	90	1.52033	2.42648e-06	5.94e-05	165	9307	Alkaline phosphatase
3	1659|NFPLIM_08470	1	41	41	0.515152	85	1.94118	0	0	165	9307	Alkanal monooxygenase alpha chain
3	4596|NKDDJC_23610	0.0487805	2	41	0.0121212	2	4.02439	0	0	165	9307	Alkanesulfonate monooxygenase
3	1007|OCMCFB_05110	0.829268	34	41	0.472727	78	1.75422	9.30646e-09	2.38e-07	165	9307	Allantoate deiminase
3	3735|KGKGOD_19085	0.0731707	3	41	0.0181818	3	4.02439	0	0	165	9307	AlpA family phage regulatory protein
3	3667|LBBFAH_18700	0.0487805	2	41	0.0121212	2	4.02439	0	0	165	9307	AlpA family transcriptional regulator
3	2553|PFGDLM_13040	0.121951	5	41	0.030303	5	4.02439	0	0	165	9307	alpha/beta hydrolase
3	2554|PFGDLM_13045	0.121951	5	41	0.030303	5	4.02439	0	0	165	9307	alpha/beta hydrolase
3	4566|KOILIH_23355	0.097561	4	41	0.0242424	4	4.02439	0	0	165	9307	Alpha/beta hydrolase
3	4753|HMKKNM_24265	0.0487805	2	41	0.0121212	2	4.02439	0	0	165	9307	Alpha/beta hydrolase
3	4359|GLEFJK_22300	0.170732	7	41	0.0424242	7	4.02439	0	0	165	9307	alpha/beta hydrolase fold domain-containing protein
3	2320|NLNDPL_11880	0.97561	40	41	0.763636	126	1.27758	2.33828e-06	5.74e-05	165	9307	Alpha-glucosidase
3	2951|OAMNFA_15040	1	41	41	0.521212	86	1.9186	0	0	165	9307	Amidase
3	2241|MCANLA_11395	0.609756	25	41	0.151515	25	4.02439	0	0	165	9307	Amino acid adenylation domain-containing protein
3	3305|LLAELB_16900	0.219512	9	41	0.0545455	9	4.02439	0	0	165	9307	amino acid adenylation domain-containing protein
3	4066|DGGNNO_20780	0.0487805	2	41	0.0121212	2	4.02439	0	0	165	9307	amino acid adenylation domain-containing protein
3	4277|OJPCPN_21840	0.195122	8	41	0.0484848	8	4.02439	0	0	165	9307	amino acid adenylation domain-containing protein
3	4632|DADFMI_23755	0.0731707	3	41	0.0181818	3	4.02439	0	0	165	9307	amino acid adenylation domain-containing protein
3	4773|PFGDLM_24490	0.0487805	2	41	0.0121212	2	4.02439	0	0	165	9307	amino acid adenylation domain-containing protein
3	4948|KBKOBA_25345	0.0487805	2	41	0.0121212	2	4.02439	0	0	165	9307	amino acid adenylation domain-containing protein
3	569|AAMHMK_02895	0.829268	34	41	0.418182	69	1.98303	5.14645e-11	1.37e-09	165	9307	amino acid adenylation domain-containing protein
3	4373|OIHKIA_22400	0.609756	25	41	0.266667	44	2.28659	5.68756e-09	1.47e-07	165	9307	amino acid adenylation domain-containing protein
3	798|FCJBKG_04065	1	41	41	0.515152	85	1.94118	0	0	165	9307	Amino acid synthesis
3	782|KFNKFF_03965	0.390244	16	41	0.10303	17	3.78766	2.54113e-12	6.81e-11	165	9307	Amino acid transporter
3	1960|OFPKGI_10000	0.97561	40	41	0.363636	60	2.68293	1.89947e-24	5.57e-23	165	9307	Aminobenzoyl-glutamate transport protein
3	2932|MAHNBG_14970	0.97561	40	41	0.363636	60	2.68293	1.89947e-24	5.57e-23	165	9307	Aminobenzoyl-glutamate utilization protein B
3	102|KOILIH_00530	1	41	41	0.29697	49	3.36735	0	0	165	9307	Aminocarboxymuconate-semialdehyde decarboxylase
3	4116|DEPBIB_21085	0.268293	11	41	0.0666667	11	4.02439	0	0	165	9307	aminotransferase class V-fold PLP-dependent enzyme
3	1910|KBKOBA_09665	0.634146	26	41	0.157576	26	4.02439	0	0	165	9307	AMP-binding protein
3	4603|OJPCPN_23580	0.0731707	3	41	0.0181818	3	4.02439	0	0	165	9307	AMP-binding protein
3	4637|DADFMI_23785	0.0487805	2	41	0.0121212	2	4.02439	0	0	165	9307	AMP-binding protein
3	4730|MAHNBG_24240	0.0731707	3	41	0.0181818	3	4.02439	0	0	165	9307	AMP-binding protein
3	4734|AHPLAC_24245	0.0731707	3	41	0.0181818	3	4.02439	0	0	165	9307	AMP-binding protein
3	4755|OJJPED_24390	0.0731707	3	41	0.0181818	3	4.02439	0	0	165	9307	AMP-binding protein
3	4834|OIHKIA_24820	0.0731707	3	41	0.0181818	3	4.02439	0	0	165	9307	AMP-binding protein
3	4972|NLNDPL_25530	0.0487805	2	41	0.0121212	2	4.02439	0	0	165	9307	AMP-binding protein
3	5018|HMKKNM_25690	0.0731707	3	41	0.0181818	3	4.02439	0	0	165	9307	AMP-binding protein
3	5132|MCANLA_26210	0.0487805	2	41	0.0121212	2	4.02439	0	0	165	9307	AMP-binding protein
3	3423|NKIFAM_17470	0.756098	31	41	0.218182	36	3.46545	1.13148e-21	3.27e-20	165	9307	AmpG permease
3	2027|OFPKGI_10345	0.268293	11	41	0.0848485	14	3.16202	8.66035e-07	2.14e-05	165	9307	Anaerobic sulfatase maturase
3	1075|OJJPED_05455	0.731707	30	41	0.181818	30	4.02439	0	0	165	9307	ANTAR domain-containing protein
3	2764|FOFKLL_14140	1	41	41	0.751515	124	1.33065	0	0	165	9307	Antibiotic biosynthesis monooxygenase
3	3297|AAKLON_16840	0.0487805	2	41	0.0121212	2	4.02439	0	0	165	9307	Antitoxin of toxin-antitoxin system
3	2470|FFDBKJ_12595	0.097561	4	41	0.0242424	4	4.02439	0	0	165	9307	ApeA-NTD1 domain-containing protein
3	25|FNGIJH_00125	0.97561	40	41	0.787879	130	1.23827	1.08781e-05	0.000258	165	9307	AP-endonuc-2 domain-containing protein
3	1614|LLAELB_08185	0.439024	18	41	0.151515	25	2.89756	4.44939e-09	1.15e-07	165	9307	Appr-1-p processing protein
3	2509|PMDNPM_12830	0.0487805	2	41	0.0121212	2	4.02439	0	0	165	9307	Arabinose import ATP-binding protein AraG
3	2677|ABJKDN_13635	0.170732	7	41	0.0424242	7	4.02439	0	0	165	9307	arabinose transporter
3	3734|AAKLON_19080	0.0487805	2	41	0.0121212	2	4.02439	0	0	165	9307	AraC family transcriptional regulator
3	4275|LBBFAH_21825	0.0731707	3	41	0.0181818	3	4.02439	0	0	165	9307	AraC family transcriptional regulator
3	652|LBBFAH_03295	0.097561	4	41	0.0242424	4	4.02439	0	0	165	9307	AraC family transcriptional regulator
3	2943|NKIFAM_15005	0.926829	38	41	0.393939	65	2.35272	4.67104e-18	1.3e-16	165	9307	AraC family transcriptional regulator
3	3776|NDFJLE_19310	0.390244	16	41	0.151515	25	2.57561	7.0548e-07	1.75e-05	165	9307	AraC family transcriptional regulator
3	3582|FPFJMH_18440	0.0487805	2	41	0.0121212	2	4.02439	0	0	165	9307	Arc family DNA-binding protein
3	4019|ACKEOJ_20495	0.0731707	3	41	0.0181818	3	4.02439	0	0	165	9307	Arc-like DNA binding domain protein
3	2037|DGGNNO_10350	0.926829	38	41	0.333333	55	2.78049	1.66891e-22	4.85e-21	165	9307	AroM protein
3	162|OFNGMO_00850	0.97561	40	41	0.406061	67	2.40262	2.51121e-21	7.16e-20	165	9307	Aromatic acid/H+ symport family MFS transporter
3	1443|ACKEOJ_07330	0.780488	32	41	0.193939	32	4.02439	0	0	165	9307	Aromatic amino acid DMT transporter YddG
3	4238|AHPLAC_21630	0.804878	33	41	0.393939	65	2.04315	5.40334e-11	1.44e-09	165	9307	Aryl-phospho-beta-D-glucosidase BglH
3	4224|NLPGJD_21560	1	41	41	0.484848	80	2.0625	0	0	165	9307	Arylsulfatase
3	3160|CBGBNB_16100	0.97561	40	41	0.406061	67	2.40262	2.51121e-21	7.16e-20	165	9307	Ascorbate-specific phosphotransferase enzyme IIA component
3	3429|LGHFDC_17520	0.97561	40	41	0.406061	67	2.40262	2.51121e-21	7.16e-20	165	9307	Ascorbate-specific phosphotransferase enzyme IIB component
3	2287|ECNGMO_11655	0.0731707	3	41	0.0181818	3	4.02439	0	0	165	9307	ATPase-AAA-core domain-containing protein
3	3778|ABJKDN_19265	0.0731707	3	41	0.0181818	3	4.02439	0	0	165	9307	ATPase-AAA-core domain-containing protein
3	1576|PMDNPM_08040	0.0731707	3	41	0.0181818	3	4.02439	0	0	165	9307	ATP-binding protein
3	2751|MCANLA_13975	0.0487805	2	41	0.0121212	2	4.02439	0	0	165	9307	ATP-binding protein
3	2807|LLNDHJ_14385	0.0731707	3	41	0.0181818	3	4.02439	0	0	165	9307	ATP-binding protein
3	3774|DEPBIB_19340	0.121951	5	41	0.030303	5	4.02439	0	0	165	9307	ATP-binding protein
3	1061|DADFMI_05390	0.0731707	3	41	0.0181818	3	4.02439	0	0	165	9307	ATP-dependent Clp protease proteolytic subunit
3	2470|DADFMI_12605	0.0487805	2	41	0.0121212	2	4.02439	0	0	165	9307	ATP-dependent helicase
3	53|NKDDJC_00270	0.0487805	2	41	0.0121212	2	4.02439	0	0	165	9307	ATP-dependent OLD family endonuclease
3	2637|ABJKDN_13435	0.0731707	3	41	0.0181818	3	4.02439	0	0	165	9307	ATP-dependent RNA helicase HrpA
3	4779|PJPPGE_24470	0.0487805	2	41	0.0121212	2	4.02439	0	0	165	9307	autoinducer binding domain-containing protein
3	4730|OLOLPE_24260	0.0487805	2	41	0.0121212	2	4.02439	0	0	165	9307	Autotransporter domain-containing protein
3	4839|ECNGMO_24870	0.0731707	3	41	0.0181818	3	4.02439	0	0	165	9307	autotransporter domain-containing protein
3	4564|LLNDHJ_23420	0.0731707	3	41	0.0181818	3	4.02439	0	0	165	9307	autotransporter outer membrane beta-barrel domain-containing protein
3	4749|AHPLAC_24335	0.0731707	3	41	0.0181818	3	4.02439	0	0	165	9307	autotransporter outer membrane beta-barrel domain-containing protein
3	4755|LBBFAH_24380	0.0487805	2	41	0.0121212	2	4.02439	0	0	165	9307	autotransporter outer membrane beta-barrel domain-containing protein
3	4720|CGPINI_24225	0.243902	10	41	0.0727273	12	3.35366	7.08163e-07	1.75e-05	165	9307	autotransporter outer membrane beta-barrel domain-containing protein
3	4730|IMBJOM_24220	0.487805	20	41	0.181818	30	2.68293	5.39992e-09	1.4e-07	165	9307	autotransporter serine protease
3	692|FPFJMH_03535	0.0487805	2	41	0.0121212	2	4.02439	0	0	165	9307	Bac-luciferase domain-containing protein
3	4435|FFDBKJ_22680	0.0487805	2	41	0.0121212	2	4.02439	0	0	165	9307	Bacterial regulatory proteins, luxR family
3	4722|OJJPED_24200	0.0487805	2	41	0.0121212	2	4.02439	0	0	165	9307	Bacteriophage CII protein
3	2902|PFGDLM_14860	0.170732	7	41	0.0484848	8	3.52134	8.3313e-06	0.000198	165	9307	Bacteriophage protein
3	3690|HMKKNM_18835	0.0487805	2	41	0.0121212	2	4.02439	0	0	165	9307	baseplate J/gp47 family protein
3	3870|FCJBKG_19810	0.97561	40	41	0.654545	108	1.49051	1.00856e-09	2.65e-08	165	9307	BCCT family transporter
3	2055|ACKEOJ_10435	0.146341	6	41	0.0363636	6	4.02439	0	0	165	9307	Bcr/CflA family efflux transporter
3	1589|LBBFAH_08100	0.0731707	3	41	0.0181818	3	4.02439	0	0	165	9307	Beta-galactosidase
3	279|OLOLPE_01410	0.097561	4	41	0.0242424	4	4.02439	0	0	165	9307	Beta-galactosidase
3	2882|EEMOAL_14700	0.146341	6	41	0.0363636	6	4.02439	0	0	165	9307	Beta-galactosidase
3	3315|OIHKIA_16970	0.0731707	3	41	0.0181818	3	4.02439	0	0	165	9307	Beta-galactosidase
3	337|NLNDPL_01745	0.0487805	2	41	0.0121212	2	4.02439	0	0	165	9307	Beta-galactosidase
3	3839|NKDDJC_19725	0.0487805	2	41	0.0121212	2	4.02439	0	0	165	9307	Beta-galactosidase
3	4174|LBNCAM_21435	1	41	41	0.769697	127	1.29921	0	0	165	9307	Beta-galactosidase
3	59|KLIJMD_00305	0.195122	8	41	0.0484848	8	4.02439	0	0	165	9307	Beta-galactosidase
3	748|HHBHIL_03790	0.0487805	2	41	0.0121212	2	4.02439	0	0	165	9307	Beta-galactosidase
3	31|FPFJMH_00155	1	41	41	0.769697	127	1.29921	0	0	165	9307	Beta-galactosidase subunit beta
3	801|PKFPBE_04065	1	41	41	0.515152	85	1.94118	0	0	165	9307	Betaine aldehyde dehydrogenase
3	3973|FOMLAI_20325	1	41	41	0.569697	94	1.75532	0	0	165	9307	Beta-ketoacyl-[acyl-carrier-protein] synthase family protein
3	4953|PJPPGE_25450	0.0487805	2	41	0.0121212	2	4.02439	0	0	165	9307	Bifunctional aspartokinase I/homoserine dehydrogenase I
3	2313|PMDNPM_11825	0.0731707	3	41	0.0181818	3	4.02439	0	0	165	9307	Biofilm formation protein HmsH
3	1620|LBBFAH_08255	0.0731707	3	41	0.0181818	3	4.02439	0	0	165	9307	Bipolar DNA helicase
3	276|DADFMI_01390	1	41	41	0.418182	69	2.3913	0	0	165	9307	Branched-chain amino acid ABC transporter, permease protein
3	2816|LLNDHJ_14430	0.0487805	2	41	0.0121212	2	4.02439	0	0	165	9307	C40 family peptidase
3	5075|MCANLA_25900	0.0487805	2	41	0.0121212	2	4.02439	0	0	165	9307	C40 family peptidase
3	1681|PJPPGE_08590	1	41	41	0.690909	114	1.44737	0	0	165	9307	C4-dicarboxylate ABC transporter substrate-binding protein
3	2008|FPFJMH_10320	0.0487805	2	41	0.0121212	2	4.02439	0	0	165	9307	CAAX amino terminal protease, Tir protein
3	2791|PMDNPM_14265	1	41	41	0.424242	70	2.35714	0	0	165	9307	CadC family transcriptional regulator
3	819|KOILIH_04155	1	41	41	0.527273	87	1.89655	0	0	165	9307	CadC family transcriptional regulator
3	963|LLNDHJ_04895	1	41	41	0.515152	85	1.94118	0	0	165	9307	CAP-Gly protein
3	1816|KFNKFF_09230	0.170732	7	41	0.0424242	7	4.02439	0	0	165	9307	Carbamate kinase
3	2202|FFDBKJ_11200	0.829268	34	41	0.472727	78	1.75422	9.30646e-09	2.38e-07	165	9307	Carbamate kinase
3	490|KLGFMB_02495	0.97561	40	41	0.412121	68	2.36729	6.32453e-21	1.8e-19	165	9307	Carbohydrate kinase
3	944|CGPINI_04790	0.146341	6	41	0.0363636	6	4.02439	0	0	165	9307	Carboxymuconolactone decarboxylase
3	531|IJPBFO_02680	1	41	41	0.787879	130	1.26923	0	0	165	9307	Carnitinyl-CoA dehydratase
3	371|LBBFAH_01865	0.853659	35	41	0.49697	82	1.71773	6.78678e-09	1.75e-07	165	9307	Carrier domain-containing protein
3	3665|PJPPGE_18720	0.853659	35	41	0.50303	83	1.69703	1.12953e-08	2.88e-07	165	9307	Carrier domain-containing protein
3	4411|DADFMI_22570	0.170732	7	41	0.0484848	8	3.52134	8.3313e-06	0.000198	165	9307	Carrier domain-containing protein
3	3489|PKFPBE_17855	1	41	41	0.569697	94	1.75532	0	0	165	9307	Cation efflux system protein CusC
3	3153|ACKEOJ_16060	0.0487805	2	41	0.0121212	2	4.02439	0	0	165	9307	Cation transporter
3	2951|KOILIH_15085	0.756098	31	41	0.260606	43	2.9013	6.69195e-17	1.85e-15	165	9307	CdiI-2 domain-containing protein
3	3862|BFDNHE_19780	0.780488	32	41	0.30303	50	2.57561	5.61704e-15	1.54e-13	165	9307	CdiI-2 domain-containing protein
3	2951|LLAELB_15050	0.0487805	2	41	0.0121212	2	4.02439	0	0	165	9307	Cell division protein DamX
3	670|HMKKNM_03415	0.97561	40	41	0.763636	126	1.27758	2.33828e-06	5.74e-05	165	9307	Cell division protein DedD
3	3362|HDOFLP_17230	0.902439	37	41	0.375758	62	2.40165	1.62261e-17	4.51e-16	165	9307	Cell division protein Fic
3	3655|HNAIBI_18675	1	41	41	0.660606	109	1.51376	0	0	165	9307	Cell envelope integrity protein CreD
3	2384|HMKKNM_12155	0.0487805	2	41	0.0121212	2	4.02439	0	0	165	9307	Cell envelope integrity protein TolA
3	2834|MCANLA_14405	0.0731707	3	41	0.0181818	3	4.02439	0	0	165	9307	Cell envelope integrity protein TolA
3	3130|ABJKDN_15960	0.146341	6	41	0.0363636	6	4.02439	0	0	165	9307	Cell envelope integrity protein TolA
3	4352|OLOLPE_22265	0.804878	33	41	0.2	33	4.02439	0	0	165	9307	Cell envelope integrity protein TolA
3	151|JDLEJB_00775	0.804878	33	41	0.290909	48	2.76677	2.2792e-17	6.33e-16	165	9307	Cell envelope integrity protein TolA
3	2778|HMKKNM_14170	0.121951	5	41	0.030303	5	4.02439	0	0	165	9307	Cell filamentation protein Fic
3	936|ECNGMO_04755	0.195122	8	41	0.0484848	8	4.02439	0	0	165	9307	Cell wall-associated polypeptide CWBP200
3	4942|BNJJOB_25315	0.682927	28	41	0.187879	31	3.63493	1.8318e-20	5.16e-19	165	9307	Cellulase domain-containing protein
3	308|OJJPED_01545	0.682927	28	41	0.181818	30	3.7561	1.29285e-21	3.72e-20	165	9307	Chain length determinant protein
3	1898|ECNGMO_09665	0.0731707	3	41	0.0181818	3	4.02439	0	0	165	9307	CHANNEL-COLICIN domain-containing protein
3	1631|NDFJLE_08390	0.97561	40	41	0.781818	129	1.24787	7.44732e-06	0.000179	165	9307	Chaperone protein EcpD
3	1935|OKBMMM_09840	0.97561	40	41	0.781818	129	1.24787	7.44732e-06	0.000179	165	9307	Chaperone protein EcpD
3	383|CMPOPK_01925	1	41	41	0.581818	96	1.71875	0	0	165	9307	Chaperone protein PapD
3	257|PKFPBE_01310	0.878049	36	41	0.248485	41	3.53361	8.85595e-28	2.61e-26	165	9307	chemotaxis protein CheA
3	1000|NKIFAM_05090	0.097561	4	41	0.0242424	4	4.02439	0	0	165	9307	ChpB toxin of the ChpB-ChpS toxin-antitoxin system
3	2038|FPFJMH_10470	0.0487805	2	41	0.0121212	2	4.02439	0	0	165	9307	class D beta-lactamase
3	1688|HMDBNC_08590	0.0487805	2	41	0.0121212	2	4.02439	0	0	165	9307	class I SAM-dependent DNA methyltransferase
3	1157|GHJKKN_05850	1	41	41	0.545455	90	1.83333	0	0	165	9307	Class I SAM-dependent methyltransferase
3	2816|OLOLPE_14410	1	41	41	0.678788	112	1.47321	0	0	165	9307	Class I SAM-dependent methyltransferase
3	2183|LGHFDC_11180	1	41	41	0.70303	116	1.42241	0	0	165	9307	C-methyltransferase CouO
3	3775|FPFJMH_19425	0.707317	29	41	0.4	66	1.76829	7.51195e-07	1.86e-05	165	9307	CMP/dCMP-type deaminase domain-containing protein
3	224|OLOLPE_01120	1	41	41	0.412121	68	2.42647	0	0	165	9307	CoA transferase subunit B
3	2403|NLNDPL_12295	0.97561	40	41	0.751515	124	1.29819	1.06002e-06	2.61e-05	165	9307	Cold-shock protein
3	2772|DADFMI_14170	0.634146	26	41	0.272727	45	2.3252	1.16347e-09	3.05e-08	165	9307	Colicin E1 (Microcin) immunity protein
3	3990|HPPOEE_20425	0.853659	35	41	0.50303	83	1.69703	1.12953e-08	2.88e-07	165	9307	Colicin V secretion protein CvaA
3	4639|FPFJMH_23860	0.853659	35	41	0.50303	83	1.69703	1.12953e-08	2.88e-07	165	9307	Colicin V synthesis protein
3	4375|FFDBKJ_22375	0.0487805	2	41	0.0121212	2	4.02439	0	0	165	9307	ComF family protein
3	2949|NKDDJC_15105	1	41	41	0.521212	86	1.9186	0	0	165	9307	Common pilus major fimbrillin subunit EcpA
3	4578|PKFPBE_23475	0.170732	7	41	0.0424242	7	4.02439	0	0	165	9307	Condensation domain-containing protein
3	4256|DLDCFO_21735	0.0487805	2	41	0.0121212	2	4.02439	0	0	165	9307	Conjugal transfer entry exclusion protein TraS
3	4571|ACKEOJ_23325	0.0487805	2	41	0.0121212	2	4.02439	0	0	165	9307	Conjugation protein TraX
3	1959|PMDNPM_09980	0.097561	4	41	0.0242424	4	4.02439	0	0	165	9307	Conserved uncharacterized protein
3	2156|CNKBIF_11010	1	41	41	0.763636	126	1.30952	0	0	165	9307	CopG family transcriptional regulator
3	643|LLNDHJ_03275	0.682927	28	41	0.2	33	3.41463	1.34425e-18	3.76e-17	165	9307	Copper chaperone
3	1656|HMKKNM_08425	0.682927	28	41	0.2	33	3.41463	1.34425e-18	3.76e-17	165	9307	Copper efflux regulator
3	709|CEKDEM_03580	0.682927	28	41	0.2	33	3.41463	1.34425e-18	3.76e-17	165	9307	Copper-translocating P-type ATPase
3	968|ECNGMO_04915	0.95122	39	41	0.290909	48	3.26982	4.10804e-29	1.21e-27	165	9307	CPBP family intramembrane metalloprotease
3	2135|KBKOBA_10815	0.121951	5	41	0.030303	5	4.02439	0	0	165	9307	cupin domain-containing protein
3	410|PFGDLM_02075	0.536585	22	41	0.133333	22	4.02439	0	0	165	9307	Cupin domain-containing protein
3	2051|ACKEOJ_10415	0.121951	5	41	0.030303	5	4.02439	0	0	165	9307	Cupin-2 domain-containing protein
3	4385|EEMOAL_22390	1	41	41	0.569697	94	1.75532	0	0	165	9307	Curli production assembly/transport component CsgG
3	1666|PKFPBE_08440	0.902439	37	41	0.333333	55	2.70732	1.38494e-20	3.92e-19	165	9307	cyclase family protein
3	3496|NKDDJC_17950	0.414634	17	41	0.10303	17	4.02439	0	0	165	9307	Cyclic beta 1-2 glucan synthetase
3	476|MAHNBG_02400	0.097561	4	41	0.0242424	4	4.02439	0	0	165	9307	Cysteine hydrolase
3	931|HHBHIL_04720	0.853659	35	41	0.212121	35	4.02439	0	0	165	9307	Cysteine hydrolase
3	355|HHBHIL_01780	0.780488	32	41	0.218182	36	3.57724	1.01682e-23	2.97e-22	165	9307	Cytidylyltransferase
3	1256|GBGNAI_06380	1	41	41	0.787879	130	1.26923	0	0	165	9307	Cytochrome b/b6 domain-containing protein
3	2017|EEMOAL_10340	1	41	41	0.581818	96	1.71875	0	0	165	9307	Cytochrome C
3	707|LLNDHJ_03595	1	41	41	0.515152	85	1.94118	0	0	165	9307	Cytosine permease
3	863|OIHKIA_04390	0.585366	24	41	0.212121	35	2.75958	2.18807e-11	5.85e-10	165	9307	Cytotoxic protein CcdB
3	4034|NNAMDF_20655	0.585366	24	41	0.327273	54	1.78862	1.5564e-05	0.000366	165	9307	DAO domain-containing protein
3	2299|DEPBIB_11720	0.0731707	3	41	0.0181818	3	4.02439	0	0	165	9307	DDE-Tnp-ISL3 domain-containing protein
3	3921|HMKKNM_20030	0.0487805	2	41	0.0121212	2	4.02439	0	0	165	9307	DDE-Tnp-Tn3 domain-containing protein
3	2960|KOILIH_15140	0.0731707	3	41	0.0181818	3	4.02439	0	0	165	9307	DDE-type integrase/transposase/recombinase
3	3770|DEPBIB_19315	0.121951	5	41	0.030303	5	4.02439	0	0	165	9307	DEAD/DEAH box helicase family protein
3	4386|FFDBKJ_22430	0.0487805	2	41	0.0121212	2	4.02439	0	0	165	9307	Dehydrogenase
3	616|GMJEPF_03130	1	41	41	0.418182	69	2.3913	0	0	165	9307	DeoR/GlpR transcriptional regulator
3	4685|FPFJMH_24090	0.0487805	2	41	0.0121212	2	4.02439	0	0	165	9307	Deoxyribonuclease RhsC
3	2297|OCLJLH_11690	0.829268	34	41	0.545455	90	1.52033	2.42648e-06	5.94e-05	165	9307	Deoxyribose-phosphate aldolase
3	3626|KLGFMB_18520	1	41	41	0.793939	131	1.25954	0	0	165	9307	Diacylglycerol kinase
3	270|BBOMDP_01405	0.853659	35	41	0.618182	102	1.38092	3.62677e-05	0.000846	165	9307	Diaminopimelate decarboxylase
3	2576|IMBJOM_13175	1	41	41	0.672727	111	1.48649	0	0	165	9307	Diaminopimelate epimerase
3	2867|FJDPCN_14640	1	41	41	0.763636	126	1.30952	0	0	165	9307	Diguanylate cyclase
3	1444|ACKEOJ_07335	0.780488	32	41	0.193939	32	4.02439	0	0	165	9307	Dihydrodipicolinate synthase
3	1431|CBGBNB_07280	1	41	41	0.527273	87	1.89655	0	0	165	9307	D-lyxose/D-mannose family sugar isomerase
3	237|ECNGMO_01235	0.0731707	3	41	0.0181818	3	4.02439	0	0	165	9307	DNA adenine methylase
3	3686|HMKKNM_18815	0.0487805	2	41	0.0121212	2	4.02439	0	0	165	9307	DNA circularization N-terminal domain-containing protein
3	4687|OLOLPE_24005	0.0487805	2	41	0.0121212	2	4.02439	0	0	165	9307	DNA helicase
3	52|NKDDJC_00265	0.0487805	2	41	0.0121212	2	4.02439	0	0	165	9307	DNA helicase
3	2700|NKDDJC_13850	0.0487805	2	41	0.0121212	2	4.02439	0	0	165	9307	DNA integration/recombination/inversion protein
3	1910|HMKKNM_09705	0.0731707	3	41	0.0181818	3	4.02439	0	0	165	9307	DNA polymerase I
3	4634|ACKEOJ_23640	0.0487805	2	41	0.0121212	2	4.02439	0	0	165	9307	DNA polymerase III subunit epsilon
3	4688|OLOLPE_24010	0.0487805	2	41	0.0121212	2	4.02439	0	0	165	9307	DNA replication protein
3	1245|OLOLPE_06370	0.0487805	2	41	0.0121212	2	4.02439	0	0	165	9307	DNA stabilization gp10
3	3154|ACKEOJ_16065	0.0487805	2	41	0.0121212	2	4.02439	0	0	165	9307	DNA topoisomerase
3	2226|OJJPED_11340	0.0487805	2	41	0.0121212	2	4.02439	0	0	165	9307	DNA transfer protein
3	1154|HMDBNC_05870	0.780488	32	41	0.193939	32	4.02439	0	0	165	9307	DNA-binding GntR family transcriptional regulator
3	1231|DADFMI_06270	0.0487805	2	41	0.0121212	2	4.02439	0	0	165	9307	DNA-binding protein
3	1540|OLOLPE_07855	0.097561	4	41	0.0242424	4	4.02439	0	0	165	9307	DNA-binding protein
3	320|OLOLPE_01625	1	41	41	0.793939	131	1.25954	0	0	165	9307	DNA-binding protein
3	626|FPFJMH_03205	0.0487805	2	41	0.0121212	2	4.02439	0	0	165	9307	DNA-binding protein
3	1867|JOOBOC_09525	0.731707	30	41	0.478788	79	1.52825	3.55078e-05	0.000829	165	9307	DNA-binding protein
3	654|LBBFAH_03305	0.170732	7	41	0.0424242	7	4.02439	0	0	165	9307	DNA-binding response regulator
3	655|LBBFAH_03310	0.097561	4	41	0.0242424	4	4.02439	0	0	165	9307	DNA-binding response regulator
3	3377|DAPECC_17290	0.536585	22	41	0.2	33	2.68293	6.31053e-10	1.67e-08	165	9307	DNA-binding response regulator
3	4336|PMDNPM_22185	0.0731707	3	41	0.0181818	3	4.02439	0	0	165	9307	DNA-binding transcriptional activator CadC
3	2727|PMDNPM_13945	1	41	41	0.757576	125	1.32	0	0	165	9307	DNA-binding transcriptional LysR family regulator
3	4839|EEMOAL_24765	1	41	41	0.751515	124	1.33065	0	0	165	9307	DNA-binding transcriptional LysR family regulator
3	2212|KFNKFF_11260	0.0487805	2	41	0.0121212	2	4.02439	0	0	165	9307	DnaT domain-containing protein
3	888|HMKKNM_04560	1	41	41	0.266667	44	3.75	0	0	165	9307	DoxX family protein
3	2177|EEMOAL_11140	1	41	41	0.533333	88	1.875	0	0	165	9307	D-ribose-binding periplasmic protein
3	4637|ACKEOJ_23655	0.0487805	2	41	0.0121212	2	4.02439	0	0	165	9307	Drug/metabolite transporter
3	4410|FFDBKJ_22550	0.097561	4	41	0.0242424	4	4.02439	0	0	165	9307	DSBA-like thioredoxin domain protein
3	1347|PKFPBE_06810	0.585366	24	41	0.193939	32	3.01829	5.80863e-13	1.56e-11	165	9307	dTDP-4-dehydrorhamnose 3,5-epimerase
3	317|NFPLIM_01630	0.585366	24	41	0.193939	32	3.01829	5.80863e-13	1.56e-11	165	9307	dTDP-4-dehydrorhamnose reductase
3	1054|FCJBKG_05355	1	41	41	0.418182	69	2.3913	0	0	165	9307	D-threitol dehydrogenase
3	2894|LLNDHJ_14830	0.097561	4	41	0.0242424	4	4.02439	0	0	165	9307	DUF1064 domain-containing protein
3	2855|GLEFJK_14605	0.170732	7	41	0.0484848	8	3.52134	8.3313e-06	0.000198	165	9307	DUF1073 domain-containing protein
3	2856|ECNGMO_14580	0.0731707	3	41	0.0181818	3	4.02439	0	0	165	9307	DUF1090 domain-containing protein
3	1812|DADFMI_09220	0.829268	34	41	0.472727	78	1.75422	9.30646e-09	2.38e-07	165	9307	DUF1116 domain-containing protein
3	2770|LCFPMB_14175	0.926829	38	41	0.4	66	2.31707	1.11969e-17	3.12e-16	165	9307	DUF1127 domain-containing protein
3	2218|AHPLAC_11265	0.414634	17	41	0.169697	28	2.44338	1.03611e-06	2.56e-05	165	9307	DUF1158 domain-containing protein
3	4384|LABIEN_22390	0.926829	38	41	0.333333	55	2.78049	1.66891e-22	4.85e-21	165	9307	DUF1177 domain-containing protein
3	2504|ACKEOJ_12745	0.560976	23	41	0.139394	23	4.02439	0	0	165	9307	DUF1311 domain-containing protein
3	3383|ACKEOJ_17250	0.0487805	2	41	0.0121212	2	4.02439	0	0	165	9307	DUF1320 domain-containing protein
3	1927|PMDNPM_09820	1	41	41	0.515152	85	1.94118	0	0	165	9307	DUF1330 domain-containing protein
3	2609|DEPBIB_13330	0.146341	6	41	0.0424242	7	3.44948	3.8716e-05	0.000896	165	9307	DUF1367 domain-containing protein
3	4611|LCFPMB_23715	1	41	41	0.436364	72	2.29167	0	0	165	9307	DUF1435 domain-containing protein
3	4764|MCANLA_24305	0.0487805	2	41	0.0121212	2	4.02439	0	0	165	9307	DUF1441 domain-containing protein
3	4065|MCANLA_20715	1	41	41	0.266667	44	3.75	0	0	165	9307	DUF1471 domain-containing protein
3	2663|BNJJOB_13590	0.97561	40	41	0.672727	111	1.45023	4.08685e-09	1.06e-07	165	9307	DUF1863 domain-containing protein
3	1126|OJJPED_05710	0.0731707	3	41	0.0181818	3	4.02439	0	0	165	9307	DUF1937 domain-containing protein
3	4489|MCANLA_22905	0.0487805	2	41	0.0121212	2	4.02439	0	0	165	9307	DUF1983 domain-containing protein
3	3379|OJPCPN_17230	0.097561	4	41	0.0242424	4	4.02439	0	0	165	9307	DUF1998 domain-containing protein
3	4097|LLAELB_20955	0.682927	28	41	0.224242	37	3.04548	8.74683e-16	2.41e-14	165	9307	DUF202 domain-containing protein
3	4295|ECNGMO_21980	0.682927	28	41	0.224242	37	3.04548	8.74683e-16	2.41e-14	165	9307	DUF202 domain-containing protein
3	4116|MCANLA_20970	0.0487805	2	41	0.0121212	2	4.02439	0	0	165	9307	DUF2090 domain-containing protein
3	2681|HMKKNM_13685	0.170732	7	41	0.0484848	8	3.52134	8.3313e-06	0.000198	165	9307	DUF2184 domain-containing protein
3	4879|MCANLA_24900	0.0731707	3	41	0.0181818	3	4.02439	0	0	165	9307	DUF2190 domain-containing protein
3	2857|GLEFJK_14615	0.170732	7	41	0.0484848	8	3.52134	8.3313e-06	0.000198	165	9307	DUF2213 domain-containing protein
3	1559|DGGNNO_07930	1	41	41	0.418182	69	2.3913	0	0	165	9307	DUF2291 domain-containing protein
3	3823|OIHKIA_19620	0.0487805	2	41	0.0121212	2	4.02439	0	0	165	9307	DUF2560 domain-containing protein
3	4004|ACKEOJ_20420	0.097561	4	41	0.0242424	4	4.02439	0	0	165	9307	DUF2560 domain-containing protein
3	2672|HMKKNM_13640	0.0731707	3	41	0.0181818	3	4.02439	0	0	165	9307	DUF2570 domain-containing protein
3	2922|OLOLPE_14950	0.0731707	3	41	0.0181818	3	4.02439	0	0	165	9307	DUF2570 domain-containing protein
3	3380|ACKEOJ_17235	0.0487805	2	41	0.0121212	2	4.02439	0	0	165	9307	DUF2635 domain-containing protein
3	1194|CBGBNB_06070	0.268293	11	41	0.10303	17	2.60402	3.2775e-05	0.000766	165	9307	DUF2724 domain-containing protein
3	409|KBKOBA_02050	0.219512	9	41	0.0666667	11	3.29268	3.23292e-06	7.87e-05	165	9307	DUF2732 domain-containing protein
3	3473|FNNPDN_17845	1	41	41	0.521212	86	1.9186	0	0	165	9307	DUF2848 domain-containing protein
3	1012|GFNOIA_05190	0.829268	34	41	0.472727	78	1.75422	9.30646e-09	2.38e-07	165	9307	DUF2877 domain-containing protein
3	3988|DGGNNO_20375	0.0487805	2	41	0.0121212	2	4.02439	0	0	165	9307	DUF29 domain-containing protein
3	2315|AHPLAC_11765	0.0731707	3	41	0.0181818	3	4.02439	0	0	165	9307	DUF2971 domain-containing protein
3	468|ABJKDN_02415	0.95122	39	41	0.50303	83	1.89098	6.17488e-14	1.68e-12	165	9307	DUF302 domain-containing protein
3	3165|ACKEOJ_16120	0.0487805	2	41	0.0121212	2	4.02439	0	0	165	9307	DUF305 domain-containing protein
3	1159|ECNGMO_05870	0.292683	12	41	0.0727273	12	4.02439	0	0	165	9307	DUF3313 domain-containing protein
3	515|NLNDPL_02650	0.97561	40	41	0.678788	112	1.43728	6.44687e-09	1.67e-07	165	9307	DUF3592 domain-containing protein
3	243|ABJKDN_01265	0.219512	9	41	0.0606061	10	3.62195	3.59213e-07	8.97e-06	165	9307	DUF3916 domain-containing protein
3	3733|KGKGOD_19075	0.0731707	3	41	0.0181818	3	4.02439	0	0	165	9307	DUF3987 domain-containing protein
3	2465|EEMOAL_12605	0.170732	7	41	0.0484848	8	3.52134	8.3313e-06	0.000198	165	9307	DUF4054 domain-containing protein
3	431|PMDNPM_02180	0.097561	4	41	0.0242424	4	4.02439	0	0	165	9307	DUF4132 domain-containing protein
3	2355|FCJBKG_12045	0.97561	40	41	0.29697	49	3.28522	4.18926e-31	1.24e-29	165	9307	DUF421 domain-containing protein
3	4481|OLOLPE_22925	0.682927	28	41	0.181818	30	3.7561	1.29285e-21	3.72e-20	165	9307	DUF4214 domain-containing protein
3	1370|KLIJMD_06950	0.609756	25	41	0.163636	27	3.72629	1.09726e-18	3.08e-17	165	9307	DUF4214 domain-containing protein
3	209|PJPPGE_01045	0.609756	25	41	0.187879	31	3.24548	4.41661e-15	1.21e-13	165	9307	DUF4214 domain-containing protein
3	1238|KGPCFH_06275	0.365854	15	41	0.121212	20	3.01829	3.66614e-08	9.29e-07	165	9307	DUF4214 domain-containing protein
3	3961|KBKOBA_20210	0.243902	10	41	0.0666667	11	3.65854	7.18427e-08	1.81e-06	165	9307	DUF4214 domain-containing protein
3	2934|PMDNPM_15000	0.0731707	3	41	0.0181818	3	4.02439	0	0	165	9307	DUF4238 domain-containing protein
3	18|DADFMI_00090	0.0487805	2	41	0.0121212	2	4.02439	0	0	165	9307	DUF427 domain-containing protein
3	26|FFDBKJ_00130	0.97561	40	41	0.448485	74	2.17535	1.05784e-18	2.97e-17	165	9307	DUF4432 domain-containing protein
3	1577|PMDNPM_08045	0.0731707	3	41	0.0181818	3	4.02439	0	0	165	9307	DUF4752 domain-containing protein
3	4090|FFDBKJ_20935	1	41	41	0.569697	94	1.75532	0	0	165	9307	DUF4762 domain-containing protein
3	1250|NNAMDF_06380	1	41	41	0.575758	95	1.73684	0	0	165	9307	DUF4810 domain-containing protein
3	1398|KBKOBA_07085	0.829268	34	41	0.381818	63	2.17189	8.26489e-13	2.22e-11	165	9307	DUF4880 domain-containing protein
3	3306|HMKKNM_16890	0.0487805	2	41	0.0121212	2	4.02439	0	0	165	9307	DUF4935 domain-containing protein
3	3228|KLIJMD_16535	0.097561	4	41	0.0242424	4	4.02439	0	0	165	9307	DUF4942 domain-containing protein
3	1196|NNANEA_06045	1	41	41	0.793939	131	1.25954	0	0	165	9307	DUF5666 domain-containing protein
3	4494|PJPPGE_22965	0.0487805	2	41	0.0121212	2	4.02439	0	0	165	9307	DUF5983 domain-containing protein
3	2618|BFDNHE_13405	0.0487805	2	41	0.0121212	2	4.02439	0	0	165	9307	DUF637 domain-containing protein
3	4465|LCFPMB_22860	0.0731707	3	41	0.0181818	3	4.02439	0	0	165	9307	DUF637 domain-containing protein
3	3734|KGKGOD_19080	0.0731707	3	41	0.0181818	3	4.02439	0	0	165	9307	DUF6387 domain-containing protein
3	3980|OONHNI_20385	1	41	41	0.575758	95	1.73684	0	0	165	9307	DUF799 domain-containing protein
3	3994|KLIJMD_20455	0.853659	35	41	0.212121	35	4.02439	0	0	165	9307	DUF924 domain-containing protein
3	13|LBBFAH_00065	1	41	41	0.533333	88	1.875	0	0	165	9307	D-xylulose reductase
3	1911|HMKKNM_09710	0.0487805	2	41	0.0121212	2	4.02439	0	0	165	9307	ead/Ea22-like family protein
3	3777|NKDDJC_19405	0.0487805	2	41	0.0121212	2	4.02439	0	0	165	9307	EamA family transporter
3	3780|NKDDJC_19420	0.0487805	2	41	0.0121212	2	4.02439	0	0	165	9307	EamA family transporter
3	3489|EEMOAL_17780	1	41	41	0.527273	87	1.89655	0	0	165	9307	EcpB-C domain-containing protein
3	2348|FPDMKI_12050	1	41	41	0.787879	130	1.26923	0	0	165	9307	Efflux pump membrane transporter
3	260|MCANLA_01315	0.780488	32	41	0.193939	32	4.02439	0	0	165	9307	Efflux pump membrane transporter
3	707|CEKDEM_03570	0.682927	28	41	0.2	33	3.41463	1.34425e-18	3.76e-17	165	9307	Efflux pump membrane transporter
3	1107|OJJPED_05615	0.682927	28	41	0.169697	28	4.02439	0	0	165	9307	Efflux RND transporter periplasmic adaptor subunit
3	2138|KBKOBA_10830	0.121951	5	41	0.030303	5	4.02439	0	0	165	9307	efflux RND transporter periplasmic adaptor subunit
3	2137|KBKOBA_10825	0.121951	5	41	0.030303	5	4.02439	0	0	165	9307	efflux RND transporter permease subunit
3	1033|AAKLON_05275	1	41	41	0.787879	130	1.26923	0	0	165	9307	Efflux transporter outer membrane subunit
3	547|MCANLA_02775	1	41	41	0.563636	93	1.77419	0	0	165	9307	Efflux transporter periplasmic adaptor subunit
3	1242|KLIJMD_06305	1	41	41	0.793939	131	1.25954	0	0	165	9307	EIICBA-Glc
3	4679|IJMOKA_23955	0.878049	36	41	0.369697	61	2.37505	2.6034e-16	7.21e-15	165	9307	Elongation factor Tu
3	4711|DLDCFO_24090	0.341463	14	41	0.0909091	15	3.7561	8.73757e-11	2.32e-09	165	9307	Elongation factor Tu
3	1239|OLOLPE_06340	0.0487805	2	41	0.0121212	2	4.02439	0	0	165	9307	End-beta-propel domain-containing protein
3	2682|KLIJMD_13715	0.658537	27	41	0.30303	50	2.17317	4.447e-09	1.15e-07	165	9307	Enoyl-CoA hydratase/isomerase family protein
3	721|FNNPDN_03720	1	41	41	0.787879	130	1.26923	0	0	165	9307	Enterobactin exporter EntS
3	1256|OPKPAK_06375	1	41	41	0.793939	131	1.25954	0	0	165	9307	Enterochelin esterase
3	3024|FPDMKI_15500	1	41	41	0.260606	43	3.83721	0	0	165	9307	Enterochelin esterase
3	1782|ACKEOJ_09050	0.0487805	2	41	0.0121212	2	4.02439	0	0	165	9307	Entry exclusion lipoprotein TrbK
3	1281|EEMOAL_06530	0.97561	40	41	0.690909	114	1.41207	1.58007e-08	4.02e-07	165	9307	Epimerase domain-containing protein
3	1014|KBKOBA_05130	0.146341	6	41	0.0363636	6	4.02439	0	0	165	9307	Esterase estB
3	1759|PJPPGE_08980	0.0487805	2	41	0.0121212	2	4.02439	0	0	165	9307	Excisionase
3	4569|ACKEOJ_23315	0.0487805	2	41	0.0121212	2	4.02439	0	0	165	9307	Exclusion protein ExcA
3	1576|KOILIH_08020	0.195122	8	41	0.0484848	8	4.02439	0	0	165	9307	Exotoxin
3	1578|KOILIH_08030	0.195122	8	41	0.0484848	8	4.02439	0	0	165	9307	Exotoxin
3	2554|FFDBKJ_13020	0.536585	22	41	0.2	33	2.68293	6.31053e-10	1.67e-08	165	9307	Exotoxin
3	1449|PMDNPM_07385	0.097561	4	41	0.0242424	4	4.02439	0	0	165	9307	Exported pilin protein
3	551|PMDNPM_02815	1	41	41	0.690909	114	1.44737	0	0	165	9307	FadR family transcriptional regulator
3	58|KLIJMD_00295	0.853659	35	41	0.618182	102	1.38092	3.62677e-05	0.000846	165	9307	Fatty acyl-CoA reductase
3	1619|OJJPED_08220	0.756098	31	41	0.218182	36	3.46545	1.13148e-21	3.27e-20	165	9307	Fe(3+)-pyochelin receptor
3	4067|DLDCFO_20755	0.804878	33	41	0.460606	76	1.74743	3.22938e-08	8.19e-07	165	9307	Ferric hydroxamate uptake
3	1857|HMDBNC_09455	0.902439	37	41	0.278788	46	3.23701	6.67205e-26	1.96e-24	165	9307	Ferrichrome receptor FcuA
3	3025|FPDMKI_15505	1	41	41	0.260606	43	3.83721	0	0	165	9307	Ferrichrome-iron receptor
3	808|GMJEPF_04100	1	41	41	0.793939	131	1.25954	0	0	165	9307	Ferrichrome-iron receptor
3	925|JNDFLK_04680	1	41	41	0.709091	117	1.41026	0	0	165	9307	Ferrichrome-iron receptor
3	4483|DLDCFO_22930	0.170732	7	41	0.0484848	8	3.52134	8.3313e-06	0.000198	165	9307	Ferrienterobactin receptor
3	3143|NKIFAM_16025	0.0487805	2	41	0.0121212	2	4.02439	0	0	165	9307	Fibronectin type-III domain-containing protein
3	2207|CMPOPK_11230	1	41	41	0.424242	70	2.35714	0	0	165	9307	FidL-like putative membrane protein
3	3477|FFDBKJ_17775	0.0487805	2	41	0.0121212	2	4.02439	0	0	165	9307	Filamentous hemagglutinin
3	4146|OJPCPN_21165	0.292683	12	41	0.0727273	12	4.02439	0	0	165	9307	Filamentous hemagglutinin
3	2489|ABJKDN_12675	0.804878	33	41	0.206061	34	3.90603	1.03669e-28	3.06e-27	165	9307	Filamentous hemagglutinin N-terminal domain-containing protein
3	1999|LLAELB_10170	0.902439	37	41	0.375758	62	2.40165	1.62261e-17	4.51e-16	165	9307	Filamentous hemagglutinin N-terminal domain-containing protein
3	2135|KOILIH_10880	0.0731707	3	41	0.0181818	3	4.02439	0	0	165	9307	fimbria A protein
3	3056|ECNGMO_15595	0.0731707	3	41	0.0181818	3	4.02439	0	0	165	9307	Fimbria A protein
3	374|KBKOBA_01875	1	41	41	0.581818	96	1.71875	0	0	165	9307	Fimbria A protein
3	381|GLEFJK_01920	0.97561	40	41	0.30303	50	3.21951	2.32737e-30	6.88e-29	165	9307	Fimbria A protein
3	2825|AAKLON_14420	0.731707	30	41	0.290909	48	2.51524	3.69694e-13	1e-11	165	9307	Fimbria A protein
3	1388|KOILIH_07065	0.0731707	3	41	0.0181818	3	4.02439	0	0	165	9307	fimbria/pilus periplasmic chaperone
3	2132|KOILIH_10865	0.0731707	3	41	0.0181818	3	4.02439	0	0	165	9307	fimbria/pilus periplasmic chaperone
3	2289|DEPBIB_11670	0.121951	5	41	0.030303	5	4.02439	0	0	165	9307	fimbria/pilus periplasmic chaperone
3	371|OJJPED_01860	1	41	41	0.581818	96	1.71875	0	0	165	9307	Fimbrial adapter PapK
3	1098|AHPLAC_05535	0.097561	4	41	0.0242424	4	4.02439	0	0	165	9307	Fimbrial biogenesis outer membrane usher protein
3	289|HMDBNC_01455	1	41	41	0.527273	87	1.89655	0	0	165	9307	fimbrial biogenesis outer membrane usher protein
3	1934|OKBMMM_09835	0.97561	40	41	0.781818	129	1.24787	7.44732e-06	0.000179	165	9307	fimbrial biogenesis outer membrane usher protein
3	1448|PMDNPM_07380	0.097561	4	41	0.0242424	4	4.02439	0	0	165	9307	Fimbrial domain-containing protein
3	3500|CNKBIF_17880	0.585366	24	41	0.315152	52	1.85741	5.89031e-06	0.000143	165	9307	Fimbrial domain-containing protein
3	4266|CGPINI_21780	0.97561	40	41	0.781818	129	1.24787	7.44732e-06	0.000179	165	9307	Fimbrial domain-containing protein
3	1386|KOILIH_07055	0.0731707	3	41	0.0181818	3	4.02439	0	0	165	9307	fimbrial protein
3	1447|PMDNPM_07375	0.097561	4	41	0.0242424	4	4.02439	0	0	165	9307	fimbrial protein
3	1726|OIHKIA_08835	0.0731707	3	41	0.0181818	3	4.02439	0	0	165	9307	fimbrial protein
3	2129|KOILIH_10850	0.0731707	3	41	0.0181818	3	4.02439	0	0	165	9307	fimbrial protein
3	2130|KOILIH_10855	0.0731707	3	41	0.0181818	3	4.02439	0	0	165	9307	fimbrial protein
3	2291|DEPBIB_11680	0.121951	5	41	0.030303	5	4.02439	0	0	165	9307	fimbrial protein
3	2292|DEPBIB_11685	0.121951	5	41	0.030303	5	4.02439	0	0	165	9307	fimbrial protein
3	2293|DEPBIB_11690	0.121951	5	41	0.030303	5	4.02439	0	0	165	9307	fimbrial protein
3	2729|EKPPPL_13940	1	41	41	0.569697	94	1.75532	0	0	165	9307	Fimbrial protein
3	2731|GLEFJK_13950	0.121951	5	41	0.030303	5	4.02439	0	0	165	9307	fimbrial protein
3	2926|BFDNHE_14980	0.0487805	2	41	0.0121212	2	4.02439	0	0	165	9307	Fimbrial protein
3	3429|HMKKNM_17510	0.0731707	3	41	0.0181818	3	4.02439	0	0	165	9307	Fimbrial protein
3	3909|NKDDJC_20090	0.97561	40	41	0.242424	40	4.02439	0	0	165	9307	Fimbrial protein
3	4104|GMJEPF_20985	1	41	41	0.569697	94	1.75532	0	0	165	9307	Fimbrial protein
3	4446|PJPPGE_22720	0.0487805	2	41	0.0121212	2	4.02439	0	0	165	9307	fimbrial protein
3	4523|CGPINI_23120	0.195122	8	41	0.0484848	8	4.02439	0	0	165	9307	Fimbrial protein
3	656|LBBFAH_03315	0.097561	4	41	0.0242424	4	4.02439	0	0	165	9307	Fimbrial protein
3	2898|OJPCPN_14765	0.97561	40	41	0.266667	44	3.65854	1.23027e-35	3.67e-34	165	9307	Fimbrial protein
3	3388|BNMPEB_17335	0.97561	40	41	0.690909	114	1.41207	1.58007e-08	4.02e-07	165	9307	Fimbrial protein
3	1716|GFNOIA_08765	0.97561	40	41	0.781818	129	1.24787	7.44732e-06	0.000179	165	9307	Fimbrial protein
3	1|KOILIH_00005	0.0487805	2	41	0.0121212	2	4.02439	0	0	165	9307	FKBP-type peptidyl-prolyl cis-trans isomerase
3	210|KHLDJN_01065	1	41	41	0.575758	95	1.73684	0	0	165	9307	Flagellar hook-associated protein 2
3	4075|NKDDJC_20920	0.0487805	2	41	0.0121212	2	4.02439	0	0	165	9307	Flagellar hook-length control protein
3	203|HMKKNM_01030	0.0487805	2	41	0.0121212	2	4.02439	0	0	165	9307	Flagellar M-ring protein
3	206|LLAELB_01045	0.463415	19	41	0.115152	19	4.02439	0	0	165	9307	Flagellar M-ring protein
3	309|BFDNHE_01570	0.097561	4	41	0.0242424	4	4.02439	0	0	165	9307	Flagellar M-ring protein
3	96|OIHKIA_00480	0.658537	27	41	0.169697	28	3.88066	4.96506e-22	1.44e-20	165	9307	Flagellin
3	579|NLNDPL_02970	0.341463	14	41	0.0969697	16	3.52134	1.17083e-09	3.07e-08	165	9307	Flagellin
3	1059|OJJPED_05375	0.097561	4	41	0.0242424	4	4.02439	0	0	165	9307	Flavin-Reduct domain-containing protein
3	945|CGPINI_04795	0.146341	6	41	0.0363636	6	4.02439	0	0	165	9307	Flavodoxin-like domain-containing protein
3	3067|FPFJMH_15815	0.0487805	2	41	0.0121212	2	4.02439	0	0	165	9307	Flippase
3	2558|OIHKIA_13100	1	41	41	0.793939	131	1.25954	0	0	165	9307	Formate/nitrite transporter family protein
3	4525|EOBKKH_23290	1	41	41	0.727273	120	1.375	0	0	165	9307	Four-carbon acid sugar kinase family protein
3	4463|PJPPGE_22810	0.0487805	2	41	0.0121212	2	4.02439	0	0	165	9307	F-pilin acetylation protein TraX
3	1833|AAKLON_09355	0.878049	36	41	0.406061	67	2.16236	3.46614e-14	9.45e-13	165	9307	Fructose dehydrogenase cytochrome subunit
3	3760|MAHNBG_19210	0.0487805	2	41	0.0121212	2	4.02439	0	0	165	9307	F-type conjugal transfer pilus assembly protein TraB
3	3477|DGGNNO_17740	0.341463	14	41	0.0909091	15	3.7561	8.73757e-11	2.32e-09	165	9307	Fungal chitosanase of glycosyl hydrolase group 75
3	3672|LBBFAH_18725	0.0487805	2	41	0.0121212	2	4.02439	0	0	165	9307	G domain-containing protein
3	491|KGKGOD_02470	1	41	41	0.533333	88	1.875	0	0	165	9307	Galactose/methyl galactoside import ATP-binding protein MglA
3	3776|NKDDJC_19400	0.0487805	2	41	0.0121212	2	4.02439	0	0	165	9307	Gamma-glutamylcyclotransferase
3	2341|MPEKOC_11925	1	41	41	0.424242	70	2.35714	0	0	165	9307	General secretion pathway protein F
3	1351|OAMNFA_06915	1	41	41	0.709091	117	1.41026	0	0	165	9307	General stress protein 69
3	3289|FNGIJH_16810	1	41	41	0.721212	119	1.38655	0	0	165	9307	Germin
3	860|CEIBIN_04430	0.95122	39	41	0.684848	113	1.38895	3.05619e-07	7.66e-06	165	9307	Gluconate permease
3	744|FNGIJH_03775	0.902439	37	41	0.636364	105	1.41812	1.97142e-06	4.84e-05	165	9307	Gluconolaconase
3	3404|FLIAAL_17360	0.95122	39	41	0.612121	101	1.55397	1.38458e-09	3.61e-08	165	9307	Gluconolactonase
3	2976|LABIEN_15170	1	41	41	0.781818	129	1.27907	0	0	165	9307	Glucose 1-dehydrogenase 1
3	1056|OJJPED_05360	0.097561	4	41	0.0242424	4	4.02439	0	0	165	9307	Glutamate-aspartate carrier protein
3	2387|DLDCFO_12195	0.0487805	2	41	0.0121212	2	4.02439	0	0	165	9307	glycerate kinase
3	4009|DLDCFO_20455	0.0487805	2	41	0.0121212	2	4.02439	0	0	165	9307	glycerate kinase
3	2030|LBNCAM_10385	0.829268	34	41	0.472727	78	1.75422	9.30646e-09	2.38e-07	165	9307	Glycerate kinase
3	2955|OFPKGI_15120	0.097561	4	41	0.0242424	4	4.02439	0	0	165	9307	Glycine betaine/L-proline transport system permease protein proW
3	3775|NKDDJC_19395	0.0487805	2	41	0.0121212	2	4.02439	0	0	165	9307	Glycine cleavage system transcriptional activator GcvA
3	1765|OLOLPE_08980	0.0731707	3	41	0.0181818	3	4.02439	0	0	165	9307	Glycoside hydrolase
3	425|OFPKGI_02180	0.585366	24	41	0.193939	32	3.01829	5.80863e-13	1.56e-11	165	9307	Glycos-transf-1 domain-containing protein
3	123|FPFJMH_00620	0.0487805	2	41	0.0121212	2	4.02439	0	0	165	9307	Glycosyl transferase
3	1256|HNAIBI_06375	0.853659	35	41	0.272727	45	3.13008	1.58537e-22	4.62e-21	165	9307	Glycosyl transferase
3	4375|CBGBNB_22360	0.95122	39	41	0.751515	124	1.26574	2.22731e-05	0.000522	165	9307	Glycosyl transferase
3	1584|KGKGOD_08050	0.170732	7	41	0.0424242	7	4.02439	0	0	165	9307	Glycosyl transferase family protein
3	1785|BFDNHE_09080	0.0731707	3	41	0.0181818	3	4.02439	0	0	165	9307	glycosyltransferase
3	3044|NKDDJC_15585	0.0487805	2	41	0.0121212	2	4.02439	0	0	165	9307	Glycosyltransferase
3	1443|OLOLPE_07365	0.512195	21	41	0.139394	23	3.67444	3.92349e-15	1.08e-13	165	9307	glycosyltransferase
3	3070|FPFJMH_15830	0.0487805	2	41	0.0121212	2	4.02439	0	0	165	9307	Glycosyltransferase family 1 protein
3	1783|BFDNHE_09070	0.0731707	3	41	0.0181818	3	4.02439	0	0	165	9307	glycosyltransferase family 2 protein
3	3068|FPFJMH_15820	0.0487805	2	41	0.0121212	2	4.02439	0	0	165	9307	Glycosyltransferase family 2 protein
3	755|FPFJMH_03850	0.0487805	2	41	0.0121212	2	4.02439	0	0	165	9307	Glycosyltransferase family 9 protein
3	424|OFPKGI_02175	0.585366	24	41	0.193939	32	3.01829	5.80863e-13	1.56e-11	165	9307	Glyco-trans-2-like domain-containing protein
3	4430|JDLEJB_22725	0.95122	39	41	0.745455	123	1.27603	1.54301e-05	0.000364	165	9307	Glyco-trans-2-like domain-containing protein
3	457|ECNGMO_02340	0.195122	8	41	0.0484848	8	4.02439	0	0	165	9307	Glyco-trans-4-like-N domain-containing protein
3	3733|AAKLON_19075	0.0487805	2	41	0.0121212	2	4.02439	0	0	165	9307	GMP synthase
3	771|LLNDHJ_03915	0.390244	16	41	0.109091	18	3.57724	3.8735e-11	1.03e-09	165	9307	GNAT family N-acetyltransferase
3	1697|EEMOAL_08710	1	41	41	0.521212	86	1.9186	0	0	165	9307	GntR family transcriptional regulator
3	3338|HMKKNM_17050	0.0487805	2	41	0.0121212	2	4.02439	0	0	165	9307	gp37-C domain-containing protein
3	425|PJPPGE_02130	0.219512	9	41	0.0606061	10	3.62195	3.59213e-07	8.97e-06	165	9307	gp37-C domain-containing protein
3	4745|OJJPED_24335	0.0487805	2	41	0.0121212	2	4.02439	0	0	165	9307	Gp40
3	1904|HMKKNM_09675	0.0487805	2	41	0.0121212	2	4.02439	0	0	165	9307	Gp53
3	3525|DLDCFO_17990	0.682927	28	41	0.181818	30	3.7561	1.29285e-21	3.72e-20	165	9307	Group 1 glycosyl transferase
3	2068|AAKLON_10535	0.585366	24	41	0.193939	32	3.01829	5.80863e-13	1.56e-11	165	9307	HAD-IA family hydrolase
3	1988|NLNDPL_10165	0.121951	5	41	0.030303	5	4.02439	0	0	165	9307	Haemagg-act domain-containing protein
3	1157|BCLFCL_05950	0.902439	37	41	0.648485	107	1.39161	4.32311e-06	0.000105	165	9307	Haemolysin secretion/activation protein ShlB/FhaC/HecB
3	1391|NNANEA_07050	1	41	41	0.721212	119	1.38655	0	0	165	9307	HasD protein
3	1451|AHPLAC_07315	1	41	41	0.715152	118	1.39831	0	0	165	9307	HasR protein
3	4201|EEMOAL_21445	0.146341	6	41	0.0424242	7	3.44948	3.8716e-05	0.000896	165	9307	head completion/stabilization protein
3	2903|PFGDLM_14865	0.170732	7	41	0.0484848	8	3.52134	8.3313e-06	0.000198	165	9307	Head-tail adaptor
3	1860|FPFJMH_09560	0.0487805	2	41	0.0121212	2	4.02439	0	0	165	9307	Helicase ATP-binding domain-containing protein
3	1601|PKFPBE_08110	1	41	41	0.248485	41	4.02439	0	0	165	9307	Helix-hairpin-helix domain-containing protein
3	1010|LCFPMB_05165	0.756098	31	41	0.187879	31	4.02439	0	0	165	9307	Helix-turn-helix domain-containing protein
3	1292|DADFMI_06580	0.0487805	2	41	0.0121212	2	4.02439	0	0	165	9307	helix-turn-helix domain-containing protein
3	1313|NKIFAM_06680	0.829268	34	41	0.206061	34	4.02439	0	0	165	9307	Helix-turn-helix domain-containing protein
3	1418|FPFJMH_07290	0.0487805	2	41	0.0121212	2	4.02439	0	0	165	9307	helix-turn-helix domain-containing protein
3	2602|NLNDPL_13310	0.0487805	2	41	0.0121212	2	4.02439	0	0	165	9307	helix-turn-helix domain-containing protein
3	3331|HHBHIL_17020	0.097561	4	41	0.0242424	4	4.02439	0	0	165	9307	Helix-turn-helix domain-containing protein
3	811|HKEONB_04145	1	41	41	0.412121	68	2.42647	0	0	165	9307	Helix-turn-helix domain-containing protein
3	3258|KLIJMD_16695	0.902439	37	41	0.642424	106	1.40474	2.92812e-06	7.15e-05	165	9307	Helix-turn-helix domain-containing protein
3	1470|GDPGFM_07435	1	41	41	0.715152	118	1.39831	0	0	165	9307	Helix-turn-helix transcriptional regulator
3	1525|IDHLPJ_07780	1	41	41	0.527273	87	1.89655	0	0	165	9307	Helix-turn-helix transcriptional regulator
3	1766|NLPGJD_09010	1	41	41	0.581818	96	1.71875	0	0	165	9307	Helix-turn-helix transcriptional regulator
3	2557|PFGDLM_13060	0.121951	5	41	0.030303	5	4.02439	0	0	165	9307	helix-turn-helix transcriptional regulator
3	3765|MAHNBG_19235	0.0487805	2	41	0.0121212	2	4.02439	0	0	165	9307	helix-turn-helix transcriptional regulator
3	4679|OLOLPE_23965	0.0731707	3	41	0.0181818	3	4.02439	0	0	165	9307	helix-turn-helix transcriptional regulator
3	4680|OLOLPE_23970	0.0731707	3	41	0.0181818	3	4.02439	0	0	165	9307	helix-turn-helix transcriptional regulator
3	3551|FPFJMH_18285	0.146341	6	41	0.0424242	7	3.44948	3.8716e-05	0.000896	165	9307	Helix-turn-helix transcriptional regulator
3	1027|HMDBNC_05225	0.926829	38	41	0.436364	72	2.12398	1.39872e-15	3.86e-14	165	9307	hemagglutinin repeat-containing protein
3	3152|OIHKIA_16140	0.0731707	3	41	0.0181818	3	4.02439	0	0	165	9307	heme-binding protein
3	477|MAHNBG_02405	0.097561	4	41	0.0242424	4	4.02439	0	0	165	9307	Heme-binding protein
3	743|BNJJOB_03825	1	41	41	0.721212	119	1.38655	0	0	165	9307	Hemophore HasA
3	2933|PMDNPM_14995	0.0731707	3	41	0.0181818	3	4.02439	0	0	165	9307	HEPN-LA2681 domain-containing protein
3	1878|HNEMDA_09560	1	41	41	0.787879	130	1.26923	0	0	165	9307	High-affinity branched-chain amino acid transport ATP-binding protein
3	1823|CMPOPK_09255	1	41	41	0.787879	130	1.26923	0	0	165	9307	High-affinity branched-chain amino acid transport system permease protein LivH
3	4048|OJPCPN_20650	0.0487805	2	41	0.0121212	2	4.02439	0	0	165	9307	HIRAN domain-containing protein
3	1856|OJJPED_09435	0.097561	4	41	0.0242424	4	4.02439	0	0	165	9307	Histidine ammonia-lyase
3	1258|CGPINI_06405	1	41	41	0.248485	41	4.02439	0	0	165	9307	Histidine kinase
3	3246|IMBJOM_16595	1	41	41	0.660606	109	1.51376	0	0	165	9307	Histidine kinase
3	639|NKIFAM_03245	1	41	41	0.278788	46	3.58696	0	0	165	9307	Histidine kinase
3	653|LBBFAH_03300	0.097561	4	41	0.0242424	4	4.02439	0	0	165	9307	Histidine kinase
3	3670|DADFMI_18795	0.634146	26	41	0.157576	26	4.02439	0	0	165	9307	HlyD family secretion protein
3	2141|GLEFJK_10905	0.219512	9	41	0.0545455	9	4.02439	0	0	165	9307	HNH endonuclease
3	3332|HHBHIL_17025	0.097561	4	41	0.0242424	4	4.02439	0	0	165	9307	HNH endonuclease
3	3599|LCFPMB_18395	0.0487805	2	41	0.0121212	2	4.02439	0	0	165	9307	HNH endonuclease
3	4710|OLOLPE_24140	0.170732	7	41	0.0424242	7	4.02439	0	0	165	9307	HNH endonuclease
3	3329|FCJBKG_17040	0.219512	9	41	0.0727273	12	3.01829	1.58567e-05	0.000373	165	9307	HNH endonuclease
3	4196|EEMOAL_21420	0.195122	8	41	0.0545455	9	3.57724	1.75116e-06	4.31e-05	165	9307	Holin
3	3315|OJJPED_17000	0.707317	29	41	0.278788	46	2.53712	1.02383e-12	2.75e-11	165	9307	HSDR-N-2 domain-containing protein
3	297|ACKEOJ_01535	0.0731707	3	41	0.0181818	3	4.02439	0	0	165	9307	HTH araC/xylS-type domain-containing protein
3	4752|HMKKNM_24260	0.0487805	2	41	0.0121212	2	4.02439	0	0	165	9307	HTH araC/xylS-type domain-containing protein
3	798|GDPGFM_04035	0.95122	39	41	0.49697	82	1.91404	3.23661e-14	8.84e-13	165	9307	HTH araC/xylS-type domain-containing protein
3	139|KGKGOD_00700	0.390244	16	41	0.151515	25	2.57561	7.0548e-07	1.75e-05	165	9307	HTH araC/xylS-type domain-containing protein
3	291|NLNDPL_01505	1	41	41	0.70303	116	1.42241	0	0	165	9307	HTH cro/C1-type domain-containing protein
3	3837|KBKOBA_19575	0.121951	5	41	0.030303	5	4.02439	0	0	165	9307	HTH cro/C1-type domain-containing protein
3	3673|LBBFAH_18730	0.0487805	2	41	0.0121212	2	4.02439	0	0	165	9307	HTH deoR-type domain-containing protein
3	2445|DLCDDB_12485	0.682927	28	41	0.309091	51	2.20947	8.74382e-10	2.31e-08	165	9307	HTH hxlR-type domain-containing protein
3	3622|OIHKIA_18575	0.0731707	3	41	0.0181818	3	4.02439	0	0	165	9307	HTH luxR-type domain-containing protein
3	1058|OJJPED_05370	0.097561	4	41	0.0242424	4	4.02439	0	0	165	9307	HTH lysR-type domain-containing protein
3	1510|NLNDPL_07710	0.146341	6	41	0.0363636	6	4.02439	0	0	165	9307	HTH lysR-type domain-containing protein
3	212|DADFMI_01060	1	41	41	0.369697	61	2.70492	0	0	165	9307	HTH lysR-type domain-containing protein
3	303|ACKEOJ_01565	0.0731707	3	41	0.0181818	3	4.02439	0	0	165	9307	HTH lysR-type domain-containing protein
3	4227|LLNDHJ_21615	1	41	41	0.690909	114	1.44737	0	0	165	9307	HTH lysR-type domain-containing protein
3	566|KBKOBA_02845	1	41	41	0.266667	44	3.75	0	0	165	9307	HTH lysR-type domain-containing protein
3	3283|OJJPED_16840	0.878049	36	41	0.30303	50	2.89756	2.30699e-21	6.62e-20	165	9307	HTH lysR-type domain-containing protein
3	913|DEPBIB_04670	0.878049	36	41	0.406061	67	2.16236	3.46614e-14	9.45e-13	165	9307	HTH marR-type domain-containing protein
3	1238|OFPKGI_06300	0.0487805	2	41	0.0121212	2	4.02439	0	0	165	9307	HTH tetR-type domain-containing protein
3	1961|PMDNPM_09990	0.097561	4	41	0.0242424	4	4.02439	0	0	165	9307	HTH tetR-type domain-containing protein
3	792|OJJPED_04025	0.097561	4	41	0.0242424	4	4.02439	0	0	165	9307	HTH tetR-type domain-containing protein
3	873|EKPPPL_04420	1	41	41	0.745455	123	1.34146	0	0	165	9307	HTH tetR-type domain-containing protein
3	1602|OJJPED_08125	0.0731707	3	41	0.0181818	3	4.02439	0	0	165	9307	HTH-21 domain-containing protein
3	4751|HMKKNM_24255	0.0487805	2	41	0.0121212	2	4.02439	0	0	165	9307	HTH-like domain protein
3	1416|FPFJMH_07280	0.0487805	2	41	0.0121212	2	4.02439	0	0	165	9307	HTH-type transcriptional activator AllS
3	1871|OEBGBA_09570	0.829268	34	41	0.472727	78	1.75422	9.30646e-09	2.38e-07	165	9307	HTH-type transcriptional activator AllS
3	3721|OKEIGC_19015	0.97561	40	41	0.369697	61	2.63894	5.7934e-24	1.7e-22	165	9307	HTH-type transcriptional regulator AbgR
3	2403|LLNDHJ_12300	0.97561	40	41	0.715152	118	1.3642	8.95989e-08	2.26e-06	165	9307	HTH-type transcriptional regulator DmlR
3	374|HPPOEE_01885	0.97561	40	41	0.715152	118	1.3642	8.95989e-08	2.26e-06	165	9307	HTH-type transcriptional regulator DmlR
3	2147|LLNDHJ_10975	1	41	41	0.642424	106	1.5566	0	0	165	9307	HTH-type transcriptional regulator GntR
3	1899|HMKKNM_09650	0.0731707	3	41	0.0181818	3	4.02439	0	0	165	9307	HTH-type transcriptional regulator PrtR
3	3436|LBBFAH_17510	0.97561	40	41	0.406061	67	2.40262	2.51121e-21	7.16e-20	165	9307	HTH-type transcriptional regulator UlaR
3	622|EOBKKH_03185	0.829268	34	41	0.472727	78	1.75422	9.30646e-09	2.38e-07	165	9307	HTH-type transcriptional repressor AllR
3	100|KOILIH_00520	1	41	41	0.533333	88	1.875	0	0	165	9307	HTH-type transcriptional repressor CytR
3	2753|MCANLA_13990	0.97561	40	41	0.690909	114	1.41207	1.58007e-08	4.02e-07	165	9307	HTH-type transcriptional repressor glcR
3	2058|HMKKNM_10475	0.0487805	2	41	0.0121212	2	4.02439	0	0	165	9307	HTH-type transcriptional repressor of iron proteins A
3	4003|DLDCFO_20425	1	41	41	0.509091	84	1.96429	0	0	165	9307	HTH-type transcriptional repressor of iron proteins A
3	1061|LGHFDC_05395	1	41	41	0.593939	98	1.68367	0	0	165	9307	HxlR family transcriptional regulator
3	1779|BFDNHE_09050	0.0731707	3	41	0.0181818	3	4.02439	0	0	165	9307	hybrid sensor histidine kinase/response regulator
3	299|ACKEOJ_01545	0.0731707	3	41	0.0181818	3	4.02439	0	0	165	9307	Hydrolase-4 domain-containing protein
3	3678|BAHKFB_18860	1	41	41	0.412121	68	2.42647	0	0	165	9307	Hydrolase-4 domain-containing protein
3	710|HHBHIL_03590	0.097561	4	41	0.0242424	4	4.02439	0	0	165	9307	Hydrolase-4 domain-containing protein
3	2857|ECNGMO_14585	0.0731707	3	41	0.0181818	3	4.02439	0	0	165	9307	hydroxyisourate hydrolase
3	657|GMAAGF_03385	0.829268	34	41	0.472727	78	1.75422	9.30646e-09	2.38e-07	165	9307	Hydroxypyruvate isomerase
3	1017|CGPINI_05155	0.0731707	3	41	0.0181818	3	4.02439	0	0	165	9307	hypothetical protein
3	1061|OJJPED_05385	0.0731707	3	41	0.0181818	3	4.02439	0	0	165	9307	hypothetical protein
3	1066|ACKEOJ_05400	0.0487805	2	41	0.0121212	2	4.02439	0	0	165	9307	hypothetical protein
3	1066|OJJPED_05410	0.0487805	2	41	0.0121212	2	4.02439	0	0	165	9307	hypothetical protein
3	1068|OIHKIA_05460	0.0731707	3	41	0.0181818	3	4.02439	0	0	165	9307	hypothetical protein
3	1069|OIHKIA_05465	0.0731707	3	41	0.0181818	3	4.02439	0	0	165	9307	hypothetical protein
3	1070|KFNKFF_05415	0.536585	22	41	0.133333	22	4.02439	0	0	165	9307	hypothetical protein
3	1070|OIHKIA_05470	0.0731707	3	41	0.0181818	3	4.02439	0	0	165	9307	hypothetical protein
3	1098|HMKKNM_05620	0.0731707	3	41	0.0181818	3	4.02439	0	0	165	9307	hypothetical protein
3	1109|BFDNHE_05610	1	41	41	0.527273	87	1.89655	0	0	165	9307	hypothetical protein
3	1124|EEMOAL_05730	0.121951	5	41	0.030303	5	4.02439	0	0	165	9307	hypothetical protein
3	1142|ABJKDN_05820	0.341463	14	41	0.0848485	14	4.02439	0	0	165	9307	hypothetical protein
3	1146|KLIJMD_05820	0.463415	19	41	0.115152	19	4.02439	0	0	165	9307	hypothetical protein
3	1148|LCFPMB_05855	0.121951	5	41	0.030303	5	4.02439	0	0	165	9307	hypothetical protein
3	1153|HMDBNC_05865	0.780488	32	41	0.193939	32	4.02439	0	0	165	9307	hypothetical protein
3	1171|IJPBFO_05970	1	41	41	0.49697	82	2.0122	0	0	165	9307	hypothetical protein
3	1175|NLNDPL_05985	0.0487805	2	41	0.0121212	2	4.02439	0	0	165	9307	hypothetical protein
3	1176|OJJPED_05960	0.097561	4	41	0.0242424	4	4.02439	0	0	165	9307	hypothetical protein
3	117|OIHKIA_00590	0.0487805	2	41	0.0121212	2	4.02439	0	0	165	9307	hypothetical protein
3	1187|FPFJMH_06110	0.121951	5	41	0.030303	5	4.02439	0	0	165	9307	hypothetical protein
3	118|OIHKIA_00595	0.0487805	2	41	0.0121212	2	4.02439	0	0	165	9307	hypothetical protein
3	119|OIHKIA_00600	0.0487805	2	41	0.0121212	2	4.02439	0	0	165	9307	hypothetical protein
3	1206|PFGDLM_06140	0.219512	9	41	0.0545455	9	4.02439	0	0	165	9307	hypothetical protein
3	1208|PFGDLM_06150	0.121951	5	41	0.030303	5	4.02439	0	0	165	9307	hypothetical protein
3	1220|PFGDLM_06210	0.0487805	2	41	0.0121212	2	4.02439	0	0	165	9307	hypothetical protein
3	1235|HMKKNM_06310	0.0487805	2	41	0.0121212	2	4.02439	0	0	165	9307	hypothetical protein
3	1241|PFGDLM_06315	0.121951	5	41	0.030303	5	4.02439	0	0	165	9307	hypothetical protein
3	1244|OLOLPE_06365	0.0487805	2	41	0.0121212	2	4.02439	0	0	165	9307	hypothetical protein
3	1246|OLOLPE_06375	0.0487805	2	41	0.0121212	2	4.02439	0	0	165	9307	hypothetical protein
3	1253|OLOLPE_06410	0.097561	4	41	0.0242424	4	4.02439	0	0	165	9307	hypothetical protein
3	1300|DEPBIB_06615	0.341463	14	41	0.0848485	14	4.02439	0	0	165	9307	hypothetical protein
3	1303|OJJPED_06610	0.0731707	3	41	0.0181818	3	4.02439	0	0	165	9307	hypothetical protein
3	1314|EEMOAL_06700	0.146341	6	41	0.0363636	6	4.02439	0	0	165	9307	hypothetical protein
3	1315|EEMOAL_06705	0.146341	6	41	0.0363636	6	4.02439	0	0	165	9307	hypothetical protein
3	131|LLNDHJ_00680	0.609756	25	41	0.151515	25	4.02439	0	0	165	9307	hypothetical protein
3	1381|KOILIH_07030	0.0731707	3	41	0.0181818	3	4.02439	0	0	165	9307	hypothetical protein
3	1391|LLAELB_07065	1	41	41	0.424242	70	2.35714	0	0	165	9307	hypothetical protein
3	1440|OLOLPE_07350	0.585366	24	41	0.145455	24	4.02439	0	0	165	9307	hypothetical protein
3	1442|OLOLPE_07360	0.512195	21	41	0.127273	21	4.02439	0	0	165	9307	hypothetical protein
3	1451|PMDNPM_07395	0.097561	4	41	0.0242424	4	4.02439	0	0	165	9307	hypothetical protein
3	1452|OLOLPE_07410	0.0731707	3	41	0.0181818	3	4.02439	0	0	165	9307	hypothetical protein
3	1452|PMDNPM_07400	0.097561	4	41	0.0242424	4	4.02439	0	0	165	9307	hypothetical protein
3	1453|PMDNPM_07405	0.097561	4	41	0.0242424	4	4.02439	0	0	165	9307	hypothetical protein
3	1455|PMDNPM_07415	0.0731707	3	41	0.0181818	3	4.02439	0	0	165	9307	hypothetical protein
3	1499|KBKOBA_07590	0.121951	5	41	0.030303	5	4.02439	0	0	165	9307	hypothetical protein
3	1502|OIHKIA_07700	0.0731707	3	41	0.0181818	3	4.02439	0	0	165	9307	hypothetical protein
3	1510|OLOLPE_07700	0.0731707	3	41	0.0181818	3	4.02439	0	0	165	9307	hypothetical protein
3	1511|NLNDPL_07715	0.146341	6	41	0.0363636	6	4.02439	0	0	165	9307	hypothetical protein
3	1511|OLOLPE_07705	0.0731707	3	41	0.0181818	3	4.02439	0	0	165	9307	hypothetical protein
3	1580|KOILIH_08040	0.097561	4	41	0.0242424	4	4.02439	0	0	165	9307	hypothetical protein
3	1583|PMDNPM_08085	0.0731707	3	41	0.0181818	3	4.02439	0	0	165	9307	hypothetical protein
3	1598|OJJPED_08105	0.0487805	2	41	0.0121212	2	4.02439	0	0	165	9307	hypothetical protein
3	1599|OJJPED_08110	0.0487805	2	41	0.0121212	2	4.02439	0	0	165	9307	hypothetical protein
3	1601|OJJPED_08120	0.0487805	2	41	0.0121212	2	4.02439	0	0	165	9307	hypothetical protein
3	1619|AHPLAC_08170	0.243902	10	41	0.0606061	10	4.02439	0	0	165	9307	hypothetical protein
3	1619|LBBFAH_08250	0.0731707	3	41	0.0181818	3	4.02439	0	0	165	9307	hypothetical protein
3	1622|LBBFAH_08265	0.0731707	3	41	0.0181818	3	4.02439	0	0	165	9307	hypothetical protein
3	1624|NKDDJC_08225	0.0487805	2	41	0.0121212	2	4.02439	0	0	165	9307	hypothetical protein
3	162|KBKOBA_00810	0.195122	8	41	0.0484848	8	4.02439	0	0	165	9307	hypothetical protein
3	1659|OJPCPN_08395	0.097561	4	41	0.0242424	4	4.02439	0	0	165	9307	hypothetical protein
3	1685|HMDBNC_08575	0.0487805	2	41	0.0121212	2	4.02439	0	0	165	9307	hypothetical protein
3	168|NLNDPL_00885	0.0731707	3	41	0.0181818	3	4.02439	0	0	165	9307	hypothetical protein
3	1728|OIHKIA_08845	0.0731707	3	41	0.0181818	3	4.02439	0	0	165	9307	hypothetical protein
3	1740|LBBFAH_08870	1	41	41	0.721212	119	1.38655	0	0	165	9307	hypothetical protein
3	1780|ACKEOJ_09040	0.0487805	2	41	0.0121212	2	4.02439	0	0	165	9307	hypothetical protein
3	1786|BFDNHE_09085	0.0731707	3	41	0.0181818	3	4.02439	0	0	165	9307	hypothetical protein
3	1790|OFPKGI_09135	0.097561	4	41	0.0242424	4	4.02439	0	0	165	9307	hypothetical protein
3	1800|OFPKGI_09185	0.097561	4	41	0.0242424	4	4.02439	0	0	165	9307	hypothetical protein
3	1801|OFPKGI_09190	0.097561	4	41	0.0242424	4	4.02439	0	0	165	9307	hypothetical protein
3	1817|KFNKFF_09235	0.170732	7	41	0.0424242	7	4.02439	0	0	165	9307	hypothetical protein
3	1853|KGKGOD_09425	0.0487805	2	41	0.0121212	2	4.02439	0	0	165	9307	hypothetical protein
3	1856|OIHKIA_09505	0.0731707	3	41	0.0181818	3	4.02439	0	0	165	9307	hypothetical protein
3	1864|PMDNPM_09505	0.0731707	3	41	0.0181818	3	4.02439	0	0	165	9307	hypothetical protein
3	186|KBKOBA_00930	0.658537	27	41	0.163636	27	4.02439	0	0	165	9307	hypothetical protein
3	1871|KBKOBA_09470	0.0487805	2	41	0.0121212	2	4.02439	0	0	165	9307	hypothetical protein
3	1871|OCMCFB_09555	1	41	41	0.551515	91	1.81319	0	0	165	9307	hypothetical protein
3	1875|HMKKNM_09530	0.0487805	2	41	0.0121212	2	4.02439	0	0	165	9307	hypothetical protein
3	188|LLNDHJ_00965	0.0487805	2	41	0.0121212	2	4.02439	0	0	165	9307	hypothetical protein
3	1905|HMKKNM_09680	0.0731707	3	41	0.0181818	3	4.02439	0	0	165	9307	hypothetical protein
3	1923|EEMOAL_09855	0.682927	28	41	0.169697	28	4.02439	0	0	165	9307	hypothetical protein
3	1929|KOILIH_09830	0.195122	8	41	0.0484848	8	4.02439	0	0	165	9307	hypothetical protein
3	1937|DEPBIB_09845	0.121951	5	41	0.030303	5	4.02439	0	0	165	9307	hypothetical protein
3	1938|DEPBIB_09850	0.121951	5	41	0.030303	5	4.02439	0	0	165	9307	hypothetical protein
3	1939|DEPBIB_09855	0.121951	5	41	0.030303	5	4.02439	0	0	165	9307	hypothetical protein
3	1940|DEPBIB_09860	0.121951	5	41	0.030303	5	4.02439	0	0	165	9307	hypothetical protein
3	1943|OJJPED_09890	0.097561	4	41	0.0242424	4	4.02439	0	0	165	9307	hypothetical protein
3	1965|PMDNPM_10010	0.097561	4	41	0.0242424	4	4.02439	0	0	165	9307	hypothetical protein
3	1969|PMDNPM_10030	0.097561	4	41	0.0242424	4	4.02439	0	0	165	9307	hypothetical protein
3	1988|KOILIH_10130	0.0731707	3	41	0.0181818	3	4.02439	0	0	165	9307	hypothetical protein
3	2028|MAHNBG_10325	0.0487805	2	41	0.0121212	2	4.02439	0	0	165	9307	hypothetical protein
3	2103|KBKOBA_10655	0.121951	5	41	0.030303	5	4.02439	0	0	165	9307	hypothetical protein
3	2108|ACKEOJ_10720	0.0487805	2	41	0.0121212	2	4.02439	0	0	165	9307	hypothetical protein
3	2109|ACKEOJ_10725	0.0487805	2	41	0.0121212	2	4.02439	0	0	165	9307	hypothetical protein
3	2112|ACKEOJ_10740	0.0487805	2	41	0.0121212	2	4.02439	0	0	165	9307	hypothetical protein
3	2125|LBBFAH_10820	0.0731707	3	41	0.0181818	3	4.02439	0	0	165	9307	hypothetical protein
3	2127|KOILIH_10840	0.0731707	3	41	0.0181818	3	4.02439	0	0	165	9307	hypothetical protein
3	212|PJPPGE_01060	0.170732	7	41	0.0424242	7	4.02439	0	0	165	9307	hypothetical protein
3	2139|NKIFAM_10895	0.0487805	2	41	0.0121212	2	4.02439	0	0	165	9307	hypothetical protein
3	2175|NKIFAM_11075	0.487805	20	41	0.121212	20	4.02439	0	0	165	9307	hypothetical protein
3	2208|CMPOPK_11235	1	41	41	0.424242	70	2.35714	0	0	165	9307	hypothetical protein
3	2214|OJJPED_11280	0.0487805	2	41	0.0121212	2	4.02439	0	0	165	9307	hypothetical protein
3	2215|OJJPED_11285	0.0487805	2	41	0.0121212	2	4.02439	0	0	165	9307	hypothetical protein
3	2256|LCFPMB_11545	0.0487805	2	41	0.0121212	2	4.02439	0	0	165	9307	hypothetical protein
3	2257|LCFPMB_11550	0.0487805	2	41	0.0121212	2	4.02439	0	0	165	9307	hypothetical protein
3	2292|HMKKNM_11665	0.0487805	2	41	0.0121212	2	4.02439	0	0	165	9307	hypothetical protein
3	2295|DEPBIB_11700	0.121951	5	41	0.030303	5	4.02439	0	0	165	9307	hypothetical protein
3	2296|DEPBIB_11705	0.097561	4	41	0.0242424	4	4.02439	0	0	165	9307	hypothetical protein
3	2311|ECNGMO_11775	0.682927	28	41	0.169697	28	4.02439	0	0	165	9307	hypothetical protein
3	2312|PMDNPM_11820	0.0731707	3	41	0.0181818	3	4.02439	0	0	165	9307	hypothetical protein
3	2314|AHPLAC_11760	0.0731707	3	41	0.0181818	3	4.02439	0	0	165	9307	hypothetical protein
3	2322|FPFJMH_11935	0.0487805	2	41	0.0121212	2	4.02439	0	0	165	9307	hypothetical protein
3	2347|KGKGOD_11990	0.0731707	3	41	0.0181818	3	4.02439	0	0	165	9307	hypothetical protein
3	2348|KGKGOD_11995	0.0731707	3	41	0.0181818	3	4.02439	0	0	165	9307	hypothetical protein
3	2355|LBBFAH_12010	0.0731707	3	41	0.0181818	3	4.02439	0	0	165	9307	hypothetical protein
3	2373|LLNDHJ_12145	0.121951	5	41	0.030303	5	4.02439	0	0	165	9307	hypothetical protein
3	2388|BFDNHE_12215	0.0487805	2	41	0.0121212	2	4.02439	0	0	165	9307	hypothetical protein
3	23|AHPLAC_00125	0.0731707	3	41	0.0181818	3	4.02439	0	0	165	9307	hypothetical protein
3	2440|PMDNPM_12465	0.097561	4	41	0.0242424	4	4.02439	0	0	165	9307	hypothetical protein
3	2471|DADFMI_12610	0.0487805	2	41	0.0121212	2	4.02439	0	0	165	9307	hypothetical protein
3	2485|DEPBIB_12710	0.121951	5	41	0.030303	5	4.02439	0	0	165	9307	hypothetical protein
3	2486|DEPBIB_12715	0.121951	5	41	0.030303	5	4.02439	0	0	165	9307	hypothetical protein
3	24|AHPLAC_00130	0.0731707	3	41	0.0181818	3	4.02439	0	0	165	9307	hypothetical protein
3	2537|FPFJMH_13040	0.0487805	2	41	0.0121212	2	4.02439	0	0	165	9307	hypothetical protein
3	2556|PFGDLM_13055	0.121951	5	41	0.030303	5	4.02439	0	0	165	9307	hypothetical protein
3	2562|PKFPBE_13080	0.585366	24	41	0.145455	24	4.02439	0	0	165	9307	hypothetical protein
3	2574|LBBFAH_13130	0.268293	11	41	0.0666667	11	4.02439	0	0	165	9307	hypothetical protein
3	2582|FPFJMH_13295	0.0487805	2	41	0.0121212	2	4.02439	0	0	165	9307	hypothetical protein
3	25|AHPLAC_00135	0.0731707	3	41	0.0181818	3	4.02439	0	0	165	9307	hypothetical protein
3	2603|NLNDPL_13315	0.0487805	2	41	0.0121212	2	4.02439	0	0	165	9307	hypothetical protein
3	2604|NLNDPL_13320	0.0487805	2	41	0.0121212	2	4.02439	0	0	165	9307	hypothetical protein
3	2606|LLAELB_13290	0.414634	17	41	0.10303	17	4.02439	0	0	165	9307	hypothetical protein
3	2610|DEPBIB_13335	0.121951	5	41	0.030303	5	4.02439	0	0	165	9307	hypothetical protein
3	2611|DEPBIB_13340	0.0731707	3	41	0.0181818	3	4.02439	0	0	165	9307	hypothetical protein
3	2625|ACKEOJ_13350	0.0487805	2	41	0.0121212	2	4.02439	0	0	165	9307	hypothetical protein
3	2626|NLNDPL_13430	0.0487805	2	41	0.0121212	2	4.02439	0	0	165	9307	hypothetical protein
3	2631|ECNGMO_13430	0.0731707	3	41	0.0181818	3	4.02439	0	0	165	9307	hypothetical protein
3	2632|HMKKNM_13440	0.0487805	2	41	0.0121212	2	4.02439	0	0	165	9307	hypothetical protein
3	2641|DEPBIB_13490	0.121951	5	41	0.030303	5	4.02439	0	0	165	9307	hypothetical protein
3	2643|HMKKNM_13495	0.0487805	2	41	0.0121212	2	4.02439	0	0	165	9307	hypothetical protein
3	2644|MAHNBG_13505	1	41	41	0.715152	118	1.39831	0	0	165	9307	hypothetical protein
3	264|HMDBNC_01330	0.0731707	3	41	0.0181818	3	4.02439	0	0	165	9307	hypothetical protein
3	2664|HMKKNM_13600	0.0487805	2	41	0.0121212	2	4.02439	0	0	165	9307	hypothetical protein
3	2666|LLNDHJ_13650	0.195122	8	41	0.0484848	8	4.02439	0	0	165	9307	hypothetical protein
3	2674|HMKKNM_13650	0.0487805	2	41	0.0121212	2	4.02439	0	0	165	9307	hypothetical protein
3	2695|HMKKNM_13755	0.0487805	2	41	0.0121212	2	4.02439	0	0	165	9307	hypothetical protein
3	2696|HMKKNM_13760	0.0487805	2	41	0.0121212	2	4.02439	0	0	165	9307	hypothetical protein
3	2697|HMKKNM_13765	0.0487805	2	41	0.0121212	2	4.02439	0	0	165	9307	hypothetical protein
3	2699|HMKKNM_13775	0.0487805	2	41	0.0121212	2	4.02439	0	0	165	9307	hypothetical protein
3	269|LBBFAH_01355	0.341463	14	41	0.0848485	14	4.02439	0	0	165	9307	hypothetical protein
3	26|AHPLAC_00140	0.0731707	3	41	0.0181818	3	4.02439	0	0	165	9307	hypothetical protein
3	270|AHPLAC_01370	0.731707	30	41	0.181818	30	4.02439	0	0	165	9307	hypothetical protein
3	2712|HMKKNM_13840	1	41	41	0.557576	92	1.79348	0	0	165	9307	hypothetical protein
3	2715|FFDBKJ_13875	0.0731707	3	41	0.0181818	3	4.02439	0	0	165	9307	hypothetical protein
3	2733|LBBFAH_13945	0.195122	8	41	0.0484848	8	4.02439	0	0	165	9307	hypothetical protein
3	2735|LBBFAH_13955	0.0731707	3	41	0.0181818	3	4.02439	0	0	165	9307	hypothetical protein
3	2766|KOILIH_14130	0.0487805	2	41	0.0121212	2	4.02439	0	0	165	9307	hypothetical protein
3	2792|OFPKGI_14290	0.097561	4	41	0.0242424	4	4.02439	0	0	165	9307	hypothetical protein
3	27|AHPLAC_00145	0.0731707	3	41	0.0181818	3	4.02439	0	0	165	9307	hypothetical protein
3	2803|LLNDHJ_14365	0.0731707	3	41	0.0181818	3	4.02439	0	0	165	9307	hypothetical protein
3	2845|ABJKDN_14485	0.0731707	3	41	0.0181818	3	4.02439	0	0	165	9307	hypothetical protein
3	2852|GLEFJK_14590	0.146341	6	41	0.0363636	6	4.02439	0	0	165	9307	hypothetical protein
3	2867|LBBFAH_14635	0.0731707	3	41	0.0181818	3	4.02439	0	0	165	9307	hypothetical protein
3	2880|OLOLPE_14740	0.0731707	3	41	0.0181818	3	4.02439	0	0	165	9307	hypothetical protein
3	2883|GLEFJK_14745	0.146341	6	41	0.0363636	6	4.02439	0	0	165	9307	hypothetical protein
3	2896|AHPLAC_14745	0.0731707	3	41	0.0181818	3	4.02439	0	0	165	9307	hypothetical protein
3	2921|OLOLPE_14945	0.0731707	3	41	0.0181818	3	4.02439	0	0	165	9307	hypothetical protein
3	2927|KOILIH_14965	0.0731707	3	41	0.0181818	3	4.02439	0	0	165	9307	hypothetical protein
3	2933|KOILIH_14995	0.0731707	3	41	0.0181818	3	4.02439	0	0	165	9307	hypothetical protein
3	2976|KOILIH_15220	0.0731707	3	41	0.0181818	3	4.02439	0	0	165	9307	hypothetical protein
3	2981|GLEFJK_15235	0.121951	5	41	0.030303	5	4.02439	0	0	165	9307	hypothetical protein
3	2987|KOILIH_15275	0.0731707	3	41	0.0181818	3	4.02439	0	0	165	9307	hypothetical protein
3	2989|KOILIH_15300	0.0731707	3	41	0.0181818	3	4.02439	0	0	165	9307	hypothetical protein
3	3007|GLEFJK_15365	0.121951	5	41	0.030303	5	4.02439	0	0	165	9307	hypothetical protein
3	301|ACKEOJ_01555	0.0731707	3	41	0.0181818	3	4.02439	0	0	165	9307	hypothetical protein
3	3029|ACKEOJ_15435	0.0487805	2	41	0.0121212	2	4.02439	0	0	165	9307	hypothetical protein
3	3030|ACKEOJ_15440	0.0487805	2	41	0.0121212	2	4.02439	0	0	165	9307	hypothetical protein
3	3032|PFGDLM_15510	0.121951	5	41	0.030303	5	4.02439	0	0	165	9307	hypothetical protein
3	3034|PFGDLM_15520	0.121951	5	41	0.030303	5	4.02439	0	0	165	9307	hypothetical protein
3	3035|PFGDLM_15525	0.146341	6	41	0.0363636	6	4.02439	0	0	165	9307	hypothetical protein
3	3054|ECNGMO_15585	0.0731707	3	41	0.0181818	3	4.02439	0	0	165	9307	hypothetical protein
3	3066|FPFJMH_15810	0.0487805	2	41	0.0121212	2	4.02439	0	0	165	9307	hypothetical protein
3	3077|NKDDJC_15750	1	41	41	0.557576	92	1.79348	0	0	165	9307	hypothetical protein
3	3104|LLAELB_15830	0.0487805	2	41	0.0121212	2	4.02439	0	0	165	9307	hypothetical protein
3	3105|LLAELB_15835	0.0487805	2	41	0.0121212	2	4.02439	0	0	165	9307	hypothetical protein
3	3118|NKIFAM_15900	0.0487805	2	41	0.0121212	2	4.02439	0	0	165	9307	hypothetical protein
3	3126|LLNDHJ_16005	0.0487805	2	41	0.0121212	2	4.02439	0	0	165	9307	hypothetical protein
3	3153|OIHKIA_16145	0.0731707	3	41	0.0181818	3	4.02439	0	0	165	9307	hypothetical protein
3	3154|LCFPMB_16120	0.634146	26	41	0.157576	26	4.02439	0	0	165	9307	hypothetical protein
3	3158|ACKEOJ_16085	0.0487805	2	41	0.0121212	2	4.02439	0	0	165	9307	hypothetical protein
3	3166|OIHKIA_16210	0.0731707	3	41	0.0181818	3	4.02439	0	0	165	9307	hypothetical protein
3	3190|KBKOBA_16275	1	41	41	0.260606	43	3.83721	0	0	165	9307	hypothetical protein
3	3193|LBBFAH_16295	0.243902	10	41	0.0606061	10	4.02439	0	0	165	9307	hypothetical protein
3	3207|PMDNPM_16405	0.341463	14	41	0.0848485	14	4.02439	0	0	165	9307	hypothetical protein
3	3256|KBKOBA_16605	0.121951	5	41	0.030303	5	4.02439	0	0	165	9307	hypothetical protein
3	3258|NKIFAM_16615	0.0487805	2	41	0.0121212	2	4.02439	0	0	165	9307	hypothetical protein
3	3259|NKIFAM_16620	0.0487805	2	41	0.0121212	2	4.02439	0	0	165	9307	hypothetical protein
3	3260|NKDDJC_16705	0.0487805	2	41	0.0121212	2	4.02439	0	0	165	9307	hypothetical protein
3	3261|NKDDJC_16710	0.0487805	2	41	0.0121212	2	4.02439	0	0	165	9307	hypothetical protein
3	3267|NLPGJD_16650	1	41	41	0.733333	121	1.36364	0	0	165	9307	hypothetical protein
3	3288|FPFJMH_16925	0.0487805	2	41	0.0121212	2	4.02439	0	0	165	9307	hypothetical protein
3	3289|FPFJMH_16930	0.0487805	2	41	0.0121212	2	4.02439	0	0	165	9307	hypothetical protein
3	3301|MPEKOC_16850	1	41	41	0.442424	73	2.26027	0	0	165	9307	hypothetical protein
3	3302|AAKLON_16865	0.0731707	3	41	0.0181818	3	4.02439	0	0	165	9307	hypothetical protein
3	3316|HMKKNM_16940	0.0487805	2	41	0.0121212	2	4.02439	0	0	165	9307	hypothetical protein
3	3318|HMKKNM_16950	0.0487805	2	41	0.0121212	2	4.02439	0	0	165	9307	hypothetical protein
3	3319|HMKKNM_16955	0.0487805	2	41	0.0121212	2	4.02439	0	0	165	9307	hypothetical protein
3	3344|GKPNAI_17140	1	41	41	0.521212	86	1.9186	0	0	165	9307	hypothetical protein
3	3346|HMKKNM_17090	0.0487805	2	41	0.0121212	2	4.02439	0	0	165	9307	hypothetical protein
3	3347|LCFPMB_17095	0.97561	40	41	0.242424	40	4.02439	0	0	165	9307	hypothetical protein
3	3358|NKIFAM_17130	0.0487805	2	41	0.0121212	2	4.02439	0	0	165	9307	hypothetical protein
3	3381|ACKEOJ_17240	0.0487805	2	41	0.0121212	2	4.02439	0	0	165	9307	hypothetical protein
3	3384|ACKEOJ_17255	0.0487805	2	41	0.0121212	2	4.02439	0	0	165	9307	hypothetical protein
3	3409|NKDDJC_17470	0.121951	5	41	0.030303	5	4.02439	0	0	165	9307	hypothetical protein
3	3418|ECNGMO_17465	0.0731707	3	41	0.0181818	3	4.02439	0	0	165	9307	hypothetical protein
3	3426|ECNGMO_17505	0.0487805	2	41	0.0121212	2	4.02439	0	0	165	9307	hypothetical protein
3	3449|FPFJMH_17775	0.0487805	2	41	0.0121212	2	4.02439	0	0	165	9307	hypothetical protein
3	3451|FPFJMH_17785	0.0487805	2	41	0.0121212	2	4.02439	0	0	165	9307	hypothetical protein
3	3466|AHPLAC_17650	0.853659	35	41	0.212121	35	4.02439	0	0	165	9307	hypothetical protein
3	3478|DGGNNO_17745	0.170732	7	41	0.0424242	7	4.02439	0	0	165	9307	hypothetical protein
3	3478|HMKKNM_17755	0.0487805	2	41	0.0121212	2	4.02439	0	0	165	9307	hypothetical protein
3	34|HHBHIL_00170	0.0487805	2	41	0.0121212	2	4.02439	0	0	165	9307	hypothetical protein
3	350|FPFJMH_01795	0.0487805	2	41	0.0121212	2	4.02439	0	0	165	9307	hypothetical protein
3	3510|KBKOBA_17915	1	41	41	0.248485	41	4.02439	0	0	165	9307	hypothetical protein
3	3512|FFDBKJ_17950	0.0487805	2	41	0.0121212	2	4.02439	0	0	165	9307	hypothetical protein
3	3513|FFDBKJ_17955	0.0487805	2	41	0.0121212	2	4.02439	0	0	165	9307	hypothetical protein
3	3540|FPFJMH_18230	0.0487805	2	41	0.0121212	2	4.02439	0	0	165	9307	hypothetical protein
3	3541|DLDCFO_18070	0.0487805	2	41	0.0121212	2	4.02439	0	0	165	9307	hypothetical protein
3	3541|FPFJMH_18235	0.0487805	2	41	0.0121212	2	4.02439	0	0	165	9307	hypothetical protein
3	3542|FPFJMH_18240	0.0487805	2	41	0.0121212	2	4.02439	0	0	165	9307	hypothetical protein
3	3546|FPFJMH_18260	0.0487805	2	41	0.0121212	2	4.02439	0	0	165	9307	hypothetical protein
3	354|MCANLA_01800	0.682927	28	41	0.169697	28	4.02439	0	0	165	9307	hypothetical protein
3	3550|FPFJMH_18280	0.0487805	2	41	0.0121212	2	4.02439	0	0	165	9307	hypothetical protein
3	3564|FPFJMH_18350	0.0487805	2	41	0.0121212	2	4.02439	0	0	165	9307	hypothetical protein
3	3575|ABJKDN_18225	0.170732	7	41	0.0424242	7	4.02439	0	0	165	9307	hypothetical protein
3	3580|NKIFAM_18265	0.0487805	2	41	0.0121212	2	4.02439	0	0	165	9307	hypothetical protein
3	3589|FPFJMH_18475	0.097561	4	41	0.0242424	4	4.02439	0	0	165	9307	hypothetical protein
3	358|HHBHIL_01795	0.097561	4	41	0.0242424	4	4.02439	0	0	165	9307	hypothetical protein
3	3590|FPFJMH_18480	0.097561	4	41	0.0242424	4	4.02439	0	0	165	9307	hypothetical protein
3	3621|OIHKIA_18570	0.0731707	3	41	0.0181818	3	4.02439	0	0	165	9307	hypothetical protein
3	3625|HMKKNM_18510	0.0487805	2	41	0.0121212	2	4.02439	0	0	165	9307	hypothetical protein
3	3633|FPFJMH_18700	0.0487805	2	41	0.0121212	2	4.02439	0	0	165	9307	hypothetical protein
3	3635|OJJPED_18625	0.0731707	3	41	0.0181818	3	4.02439	0	0	165	9307	hypothetical protein
3	3641|OJJPED_18655	0.0731707	3	41	0.0181818	3	4.02439	0	0	165	9307	hypothetical protein
3	3645|GLEFJK_18660	0.243902	10	41	0.0606061	10	4.02439	0	0	165	9307	hypothetical protein
3	3647|GLEFJK_18670	0.268293	11	41	0.0666667	11	4.02439	0	0	165	9307	hypothetical protein
3	3665|AAKLON_18705	0.121951	5	41	0.030303	5	4.02439	0	0	165	9307	hypothetical protein
3	3666|AAKLON_18710	0.121951	5	41	0.030303	5	4.02439	0	0	165	9307	hypothetical protein
3	3669|LBBFAH_18710	0.0487805	2	41	0.0121212	2	4.02439	0	0	165	9307	hypothetical protein
3	3694|HMKKNM_18855	0.0487805	2	41	0.0121212	2	4.02439	0	0	165	9307	hypothetical protein
3	3695|HMKKNM_18860	0.0487805	2	41	0.0121212	2	4.02439	0	0	165	9307	hypothetical protein
3	3696|HMKKNM_18865	0.0487805	2	41	0.0121212	2	4.02439	0	0	165	9307	hypothetical protein
3	3731|KGKGOD_19065	0.0731707	3	41	0.0181818	3	4.02439	0	0	165	9307	hypothetical protein
3	3732|KGKGOD_19070	0.0731707	3	41	0.0181818	3	4.02439	0	0	165	9307	hypothetical protein
3	3774|NKDDJC_19390	0.0487805	2	41	0.0121212	2	4.02439	0	0	165	9307	hypothetical protein
3	3776|ABJKDN_19255	0.0731707	3	41	0.0181818	3	4.02439	0	0	165	9307	hypothetical protein
3	3777|ABJKDN_19260	0.0731707	3	41	0.0181818	3	4.02439	0	0	165	9307	hypothetical protein
3	3778|NKDDJC_19410	0.0487805	2	41	0.0121212	2	4.02439	0	0	165	9307	hypothetical protein
3	3784|PMDNPM_19390	0.0731707	3	41	0.0181818	3	4.02439	0	0	165	9307	hypothetical protein
3	3797|OIHKIA_19470	0.0487805	2	41	0.0121212	2	4.02439	0	0	165	9307	hypothetical protein
3	3800|OIHKIA_19485	0.0731707	3	41	0.0181818	3	4.02439	0	0	165	9307	hypothetical protein
3	3803|OIHKIA_19500	0.0487805	2	41	0.0121212	2	4.02439	0	0	165	9307	hypothetical protein
3	3818|OIHKIA_19575	0.0487805	2	41	0.0121212	2	4.02439	0	0	165	9307	hypothetical protein
3	3821|OIHKIA_19610	0.0487805	2	41	0.0121212	2	4.02439	0	0	165	9307	hypothetical protein
3	3832|KBKOBA_19550	0.146341	6	41	0.0363636	6	4.02439	0	0	165	9307	hypothetical protein
3	3833|KBKOBA_19555	0.146341	6	41	0.0363636	6	4.02439	0	0	165	9307	hypothetical protein
3	3855|ECNGMO_19730	0.0731707	3	41	0.0181818	3	4.02439	0	0	165	9307	hypothetical protein
3	3857|ECNGMO_19740	0.0731707	3	41	0.0181818	3	4.02439	0	0	165	9307	hypothetical protein
3	3858|ECNGMO_19745	0.097561	4	41	0.0242424	4	4.02439	0	0	165	9307	hypothetical protein
3	3866|ACKEOJ_19710	0.0487805	2	41	0.0121212	2	4.02439	0	0	165	9307	hypothetical protein
3	3902|CGPINI_19925	0.0487805	2	41	0.0121212	2	4.02439	0	0	165	9307	hypothetical protein
3	3907|CGPINI_19950	0.0487805	2	41	0.0121212	2	4.02439	0	0	165	9307	hypothetical protein
3	3916|HMKKNM_20005	0.0487805	2	41	0.0121212	2	4.02439	0	0	165	9307	hypothetical protein
3	3918|KOILIH_20075	0.0487805	2	41	0.0121212	2	4.02439	0	0	165	9307	hypothetical protein
3	3945|AAKLON_20145	0.268293	11	41	0.0666667	11	4.02439	0	0	165	9307	hypothetical protein
3	3979|ACKEOJ_20295	0.0487805	2	41	0.0121212	2	4.02439	0	0	165	9307	hypothetical protein
3	3982|ACKEOJ_20310	0.0487805	2	41	0.0121212	2	4.02439	0	0	165	9307	hypothetical protein
3	398|KFNKFF_02000	0.219512	9	41	0.0545455	9	4.02439	0	0	165	9307	hypothetical protein
3	3|DLDCFO_00015	0.170732	7	41	0.0424242	7	4.02439	0	0	165	9307	hypothetical protein
3	4005|ACKEOJ_20425	0.097561	4	41	0.0242424	4	4.02439	0	0	165	9307	hypothetical protein
3	4011|ACKEOJ_20455	0.0487805	2	41	0.0121212	2	4.02439	0	0	165	9307	hypothetical protein
3	4032|MCANLA_20545	0.0487805	2	41	0.0121212	2	4.02439	0	0	165	9307	hypothetical protein
3	4036|OJPCPN_20590	0.0487805	2	41	0.0121212	2	4.02439	0	0	165	9307	hypothetical protein
3	4038|HHBHIL_20645	0.365854	15	41	0.0909091	15	4.02439	0	0	165	9307	hypothetical protein
3	403|ECNGMO_02070	0.0487805	2	41	0.0121212	2	4.02439	0	0	165	9307	hypothetical protein
3	4047|OJPCPN_20645	0.0487805	2	41	0.0121212	2	4.02439	0	0	165	9307	hypothetical protein
3	4077|OJPCPN_20795	0.0487805	2	41	0.0121212	2	4.02439	0	0	165	9307	hypothetical protein
3	407|BCLFCL_02065	1	41	41	0.593939	98	1.68367	0	0	165	9307	hypothetical protein
3	4092|KLIJMD_20950	0.0731707	3	41	0.0181818	3	4.02439	0	0	165	9307	hypothetical protein
3	4115|DEPBIB_21080	0.268293	11	41	0.0666667	11	4.02439	0	0	165	9307	hypothetical protein
3	4123|FFDBKJ_21105	0.292683	12	41	0.0727273	12	4.02439	0	0	165	9307	hypothetical protein
3	4145|DADFMI_21215	0.0487805	2	41	0.0121212	2	4.02439	0	0	165	9307	hypothetical protein
3	4171|HHBHIL_21315	0.097561	4	41	0.0242424	4	4.02439	0	0	165	9307	hypothetical protein
3	4184|FPFJMH_21550	0.0487805	2	41	0.0121212	2	4.02439	0	0	165	9307	hypothetical protein
3	4185|FPFJMH_21555	0.0487805	2	41	0.0121212	2	4.02439	0	0	165	9307	hypothetical protein
3	4186|FPFJMH_21560	0.0487805	2	41	0.0121212	2	4.02439	0	0	165	9307	hypothetical protein
3	4188|ACKEOJ_21355	0.0487805	2	41	0.0121212	2	4.02439	0	0	165	9307	hypothetical protein
3	4196|CGPINI_21425	0.0487805	2	41	0.0121212	2	4.02439	0	0	165	9307	hypothetical protein
3	4197|CGPINI_21430	0.0487805	2	41	0.0121212	2	4.02439	0	0	165	9307	hypothetical protein
3	4198|CGPINI_21435	0.0487805	2	41	0.0121212	2	4.02439	0	0	165	9307	hypothetical protein
3	419|OIHKIA_02120	0.0731707	3	41	0.0181818	3	4.02439	0	0	165	9307	hypothetical protein
3	4210|KGKGOD_21520	0.146341	6	41	0.0363636	6	4.02439	0	0	165	9307	hypothetical protein
3	4212|OJJPED_21600	0.0731707	3	41	0.0181818	3	4.02439	0	0	165	9307	hypothetical protein
3	4276|OJJPED_21920	0.0731707	3	41	0.0181818	3	4.02439	0	0	165	9307	hypothetical protein
3	4278|OJJPED_21930	0.097561	4	41	0.0242424	4	4.02439	0	0	165	9307	hypothetical protein
3	4279|OJJPED_21935	0.0731707	3	41	0.0181818	3	4.02439	0	0	165	9307	hypothetical protein
3	427|KGKGOD_02150	0.536585	22	41	0.133333	22	4.02439	0	0	165	9307	hypothetical protein
3	4280|OJJPED_21940	0.0731707	3	41	0.0181818	3	4.02439	0	0	165	9307	hypothetical protein
3	4295|AHPLAC_21935	0.0487805	2	41	0.0121212	2	4.02439	0	0	165	9307	hypothetical protein
3	4296|AHPLAC_21940	0.0487805	2	41	0.0121212	2	4.02439	0	0	165	9307	hypothetical protein
3	4297|AHPLAC_21945	0.0487805	2	41	0.0121212	2	4.02439	0	0	165	9307	hypothetical protein
3	429|KGKGOD_02160	0.219512	9	41	0.0545455	9	4.02439	0	0	165	9307	hypothetical protein
3	4307|AHPLAC_21995	0.0487805	2	41	0.0121212	2	4.02439	0	0	165	9307	hypothetical protein
3	4319|AHPLAC_22055	0.0487805	2	41	0.0121212	2	4.02439	0	0	165	9307	hypothetical protein
3	4333|ABJKDN_22140	0.0487805	2	41	0.0121212	2	4.02439	0	0	165	9307	hypothetical protein
3	4334|ABJKDN_22145	0.0487805	2	41	0.0121212	2	4.02439	0	0	165	9307	hypothetical protein
3	4342|KBKOBA_22180	0.121951	5	41	0.030303	5	4.02439	0	0	165	9307	hypothetical protein
3	4350|ABJKDN_22225	0.0487805	2	41	0.0121212	2	4.02439	0	0	165	9307	hypothetical protein
3	4350|ECNGMO_22265	0.0487805	2	41	0.0121212	2	4.02439	0	0	165	9307	hypothetical protein
3	4362|KBKOBA_22280	0.0487805	2	41	0.0121212	2	4.02439	0	0	165	9307	hypothetical protein
3	4376|FFDBKJ_22380	0.0487805	2	41	0.0121212	2	4.02439	0	0	165	9307	hypothetical protein
3	4394|PMDNPM_22495	0.097561	4	41	0.0242424	4	4.02439	0	0	165	9307	hypothetical protein
3	4398|DGGNNO_22495	0.0487805	2	41	0.0121212	2	4.02439	0	0	165	9307	hypothetical protein
3	4406|FFDBKJ_22530	0.0487805	2	41	0.0121212	2	4.02439	0	0	165	9307	hypothetical protein
3	4422|FFDBKJ_22610	0.0487805	2	41	0.0121212	2	4.02439	0	0	165	9307	hypothetical protein
3	4432|ACKEOJ_22610	0.0731707	3	41	0.0181818	3	4.02439	0	0	165	9307	hypothetical protein
3	4436|FFDBKJ_22685	0.0487805	2	41	0.0121212	2	4.02439	0	0	165	9307	hypothetical protein
3	4437|FFDBKJ_22690	0.0487805	2	41	0.0121212	2	4.02439	0	0	165	9307	hypothetical protein
3	4457|PJPPGE_22775	0.0487805	2	41	0.0121212	2	4.02439	0	0	165	9307	hypothetical protein
3	4460|PJPPGE_22790	0.0487805	2	41	0.0121212	2	4.02439	0	0	165	9307	hypothetical protein
3	447|DGGNNO_02270	0.195122	8	41	0.0484848	8	4.02439	0	0	165	9307	hypothetical protein
3	4489|AAKLON_22970	0.0487805	2	41	0.0121212	2	4.02439	0	0	165	9307	hypothetical protein
3	4504|KFNKFF_23045	0.0487805	2	41	0.0121212	2	4.02439	0	0	165	9307	hypothetical protein
3	4507|PJPPGE_23030	0.0487805	2	41	0.0121212	2	4.02439	0	0	165	9307	hypothetical protein
3	4508|DEPBIB_23075	0.170732	7	41	0.0424242	7	4.02439	0	0	165	9307	hypothetical protein
3	4514|PJPPGE_23065	0.0487805	2	41	0.0121212	2	4.02439	0	0	165	9307	hypothetical protein
3	4522|OLOLPE_23140	0.097561	4	41	0.0242424	4	4.02439	0	0	165	9307	hypothetical protein
3	4528|HMKKNM_23125	0.0487805	2	41	0.0121212	2	4.02439	0	0	165	9307	hypothetical protein
3	4556|OIHKIA_23345	0.0487805	2	41	0.0121212	2	4.02439	0	0	165	9307	hypothetical protein
3	4560|ACKEOJ_23270	0.0487805	2	41	0.0121212	2	4.02439	0	0	165	9307	hypothetical protein
3	4560|OJJPED_23360	0.0487805	2	41	0.0121212	2	4.02439	0	0	165	9307	hypothetical protein
3	4573|ACKEOJ_23335	0.0487805	2	41	0.0121212	2	4.02439	0	0	165	9307	hypothetical protein
3	4574|ACKEOJ_23340	0.0487805	2	41	0.0121212	2	4.02439	0	0	165	9307	hypothetical protein
3	4583|NKDDJC_23520	0.365854	15	41	0.0909091	15	4.02439	0	0	165	9307	hypothetical protein
3	4592|ACKEOJ_23430	0.0487805	2	41	0.0121212	2	4.02439	0	0	165	9307	hypothetical protein
3	4597|HMKKNM_23485	0.0487805	2	41	0.0121212	2	4.02439	0	0	165	9307	hypothetical protein
3	4598|HMKKNM_23490	0.0487805	2	41	0.0121212	2	4.02439	0	0	165	9307	hypothetical protein
3	4606|OJPCPN_23605	0.0731707	3	41	0.0181818	3	4.02439	0	0	165	9307	hypothetical protein
3	460|KOILIH_02330	0.0731707	3	41	0.0181818	3	4.02439	0	0	165	9307	hypothetical protein
3	4612|EEMOAL_23580	0.439024	18	41	0.109091	18	4.02439	0	0	165	9307	hypothetical protein
3	4614|HMDBNC_23650	0.146341	6	41	0.0363636	6	4.02439	0	0	165	9307	hypothetical protein
3	4623|ACKEOJ_23585	0.0487805	2	41	0.0121212	2	4.02439	0	0	165	9307	hypothetical protein
3	4624|ACKEOJ_23590	0.0487805	2	41	0.0121212	2	4.02439	0	0	165	9307	hypothetical protein
3	4626|ACKEOJ_23600	0.0487805	2	41	0.0121212	2	4.02439	0	0	165	9307	hypothetical protein
3	4632|ACKEOJ_23630	0.0487805	2	41	0.0121212	2	4.02439	0	0	165	9307	hypothetical protein
3	4651|DADFMI_23935	0.0487805	2	41	0.0121212	2	4.02439	0	0	165	9307	hypothetical protein
3	4653|LLAELB_24005	0.0487805	2	41	0.0121212	2	4.02439	0	0	165	9307	hypothetical protein
3	4655|OFPKGI_23995	0.0487805	2	41	0.0121212	2	4.02439	0	0	165	9307	hypothetical protein
3	4667|FPFJMH_24000	0.0487805	2	41	0.0121212	2	4.02439	0	0	165	9307	hypothetical protein
3	4668|FPFJMH_24005	0.0487805	2	41	0.0121212	2	4.02439	0	0	165	9307	hypothetical protein
3	4673|OLOLPE_23935	0.0731707	3	41	0.0181818	3	4.02439	0	0	165	9307	hypothetical protein
3	4675|BFDNHE_24140	0.0487805	2	41	0.0121212	2	4.02439	0	0	165	9307	hypothetical protein
3	4676|HMDBNC_24120	0.097561	4	41	0.0242424	4	4.02439	0	0	165	9307	hypothetical protein
3	4678|DGGNNO_24000	0.0487805	2	41	0.0121212	2	4.02439	0	0	165	9307	hypothetical protein
3	4678|LCFPMB_24125	0.0487805	2	41	0.0121212	2	4.02439	0	0	165	9307	hypothetical protein
3	4683|OLOLPE_23985	0.0487805	2	41	0.0121212	2	4.02439	0	0	165	9307	hypothetical protein
3	4686|OLOLPE_24000	0.0487805	2	41	0.0121212	2	4.02439	0	0	165	9307	hypothetical protein
3	4689|OLOLPE_24015	0.0487805	2	41	0.0121212	2	4.02439	0	0	165	9307	hypothetical protein
3	4701|GLEFJK_24060	0.146341	6	41	0.0363636	6	4.02439	0	0	165	9307	hypothetical protein
3	4705|NKDDJC_24180	0.0487805	2	41	0.0121212	2	4.02439	0	0	165	9307	hypothetical protein
3	4706|FFDBKJ_24240	0.243902	10	41	0.0606061	10	4.02439	0	0	165	9307	hypothetical protein
3	4706|OLOLPE_24120	0.0731707	3	41	0.0181818	3	4.02439	0	0	165	9307	hypothetical protein
3	4707|OLOLPE_24125	0.0731707	3	41	0.0181818	3	4.02439	0	0	165	9307	hypothetical protein
3	4712|OLOLPE_24150	0.0731707	3	41	0.0181818	3	4.02439	0	0	165	9307	hypothetical protein
3	4715|AAKLON_24210	0.0487805	2	41	0.0121212	2	4.02439	0	0	165	9307	hypothetical protein
3	4715|CGPINI_24180	0.0731707	3	41	0.0181818	3	4.02439	0	0	165	9307	hypothetical protein
3	4717|HHBHIL_24220	0.121951	5	41	0.030303	5	4.02439	0	0	165	9307	hypothetical protein
3	4720|NKDDJC_24255	0.0487805	2	41	0.0121212	2	4.02439	0	0	165	9307	hypothetical protein
3	4721|NKDDJC_24260	0.0487805	2	41	0.0121212	2	4.02439	0	0	165	9307	hypothetical protein
3	4722|OLOLPE_24220	0.0487805	2	41	0.0121212	2	4.02439	0	0	165	9307	hypothetical protein
3	4726|ECNGMO_24220	0.170732	7	41	0.0424242	7	4.02439	0	0	165	9307	hypothetical protein
3	4729|HHBHIL_24375	0.0487805	2	41	0.0121212	2	4.02439	0	0	165	9307	hypothetical protein
3	4731|HHBHIL_24385	0.0487805	2	41	0.0121212	2	4.02439	0	0	165	9307	hypothetical protein
3	4740|OJJPED_24310	0.0487805	2	41	0.0121212	2	4.02439	0	0	165	9307	hypothetical protein
3	4749|OJJPED_24355	0.0487805	2	41	0.0121212	2	4.02439	0	0	165	9307	hypothetical protein
3	4749|OLOLPE_24490	0.0487805	2	41	0.0121212	2	4.02439	0	0	165	9307	hypothetical protein
3	4751|AHPLAC_24380	0.146341	6	41	0.0363636	6	4.02439	0	0	165	9307	hypothetical protein
3	4753|OLOLPE_24525	0.0731707	3	41	0.0181818	3	4.02439	0	0	165	9307	hypothetical protein
3	4754|OJJPED_24385	0.0487805	2	41	0.0121212	2	4.02439	0	0	165	9307	hypothetical protein
3	4755|HMKKNM_24275	0.0487805	2	41	0.0121212	2	4.02439	0	0	165	9307	hypothetical protein
3	4761|AAKLON_24530	0.0731707	3	41	0.0181818	3	4.02439	0	0	165	9307	hypothetical protein
3	4761|NKDDJC_24465	0.0487805	2	41	0.0121212	2	4.02439	0	0	165	9307	hypothetical protein
3	4761|OJJPED_24430	0.0731707	3	41	0.0181818	3	4.02439	0	0	165	9307	hypothetical protein
3	4774|PJPPGE_24445	0.0487805	2	41	0.0121212	2	4.02439	0	0	165	9307	hypothetical protein
3	4777|PJPPGE_24460	0.0487805	2	41	0.0121212	2	4.02439	0	0	165	9307	hypothetical protein
3	4778|PJPPGE_24465	0.0487805	2	41	0.0121212	2	4.02439	0	0	165	9307	hypothetical protein
3	4781|DGGNNO_24640	0.0487805	2	41	0.0121212	2	4.02439	0	0	165	9307	hypothetical protein
3	4791|ABJKDN_24580	0.0731707	3	41	0.0181818	3	4.02439	0	0	165	9307	hypothetical protein
3	4820|NKDDJC_24780	0.0487805	2	41	0.0121212	2	4.02439	0	0	165	9307	hypothetical protein
3	4832|ECNGMO_24785	0.0487805	2	41	0.0121212	2	4.02439	0	0	165	9307	hypothetical protein
3	4837|OIHKIA_24850	0.170732	7	41	0.0424242	7	4.02439	0	0	165	9307	hypothetical protein
3	4841|ECNGMO_24890	0.0731707	3	41	0.0181818	3	4.02439	0	0	165	9307	hypothetical protein
3	4842|ECNGMO_24895	0.0731707	3	41	0.0181818	3	4.02439	0	0	165	9307	hypothetical protein
3	4842|OJJPED_24925	0.0487805	2	41	0.0121212	2	4.02439	0	0	165	9307	hypothetical protein
3	4918|EEMOAL_25210	0.0731707	3	41	0.0181818	3	4.02439	0	0	165	9307	hypothetical protein
3	4956|EEMOAL_25410	0.0487805	2	41	0.0121212	2	4.02439	0	0	165	9307	hypothetical protein
3	4964|KOILIH_25495	0.0731707	3	41	0.0181818	3	4.02439	0	0	165	9307	hypothetical protein
3	4976|EEMOAL_25510	0.0487805	2	41	0.0121212	2	4.02439	0	0	165	9307	hypothetical protein
3	4997|KBKOBA_25630	0.0487805	2	41	0.0121212	2	4.02439	0	0	165	9307	hypothetical protein
3	49|NKDDJC_00250	0.0487805	2	41	0.0121212	2	4.02439	0	0	165	9307	hypothetical protein
3	5046|ACKEOJ_25915	0.0487805	2	41	0.0121212	2	4.02439	0	0	165	9307	hypothetical protein
3	5049|EEMOAL_25985	0.0487805	2	41	0.0121212	2	4.02439	0	0	165	9307	hypothetical protein
3	504|PFGDLM_02560	0.146341	6	41	0.0363636	6	4.02439	0	0	165	9307	hypothetical protein
3	5096|DEPBIB_26200	0.0731707	3	41	0.0181818	3	4.02439	0	0	165	9307	hypothetical protein
3	50|NKDDJC_00255	0.0487805	2	41	0.0121212	2	4.02439	0	0	165	9307	hypothetical protein
3	5184|MCANLA_26530	0.0487805	2	41	0.0121212	2	4.02439	0	0	165	9307	hypothetical protein
3	51|NKDDJC_00260	0.0487805	2	41	0.0121212	2	4.02439	0	0	165	9307	hypothetical protein
3	5545|MCANLA_28485	0.097561	4	41	0.0242424	4	4.02439	0	0	165	9307	hypothetical protein
3	571|AHPLAC_02885	0.0731707	3	41	0.0181818	3	4.02439	0	0	165	9307	hypothetical protein
3	583|ECNGMO_02975	0.0731707	3	41	0.0181818	3	4.02439	0	0	165	9307	hypothetical protein
3	597|OJJPED_03025	0.097561	4	41	0.0242424	4	4.02439	0	0	165	9307	hypothetical protein
3	599|OJJPED_03035	0.097561	4	41	0.0242424	4	4.02439	0	0	165	9307	hypothetical protein
3	664|LLNDHJ_03380	0.0487805	2	41	0.0121212	2	4.02439	0	0	165	9307	hypothetical protein
3	672|OIHKIA_03430	0.804878	33	41	0.2	33	4.02439	0	0	165	9307	hypothetical protein
3	705|NKIFAM_03595	0.243902	10	41	0.0606061	10	4.02439	0	0	165	9307	hypothetical protein
3	718|PMDNPM_03655	0.097561	4	41	0.0242424	4	4.02439	0	0	165	9307	hypothetical protein
3	791|OJJPED_04020	0.097561	4	41	0.0242424	4	4.02439	0	0	165	9307	hypothetical protein
3	809|OKEIGC_04105	1	41	41	0.581818	96	1.71875	0	0	165	9307	hypothetical protein
3	839|OFPKGI_04280	0.0487805	2	41	0.0121212	2	4.02439	0	0	165	9307	hypothetical protein
3	864|ABJKDN_04420	0.097561	4	41	0.0242424	4	4.02439	0	0	165	9307	hypothetical protein
3	876|KGKGOD_04420	0.121951	5	41	0.030303	5	4.02439	0	0	165	9307	hypothetical protein
3	897|EEMOAL_04575	0.121951	5	41	0.030303	5	4.02439	0	0	165	9307	hypothetical protein
3	899|EEMOAL_04585	0.121951	5	41	0.030303	5	4.02439	0	0	165	9307	hypothetical protein
3	921|NLNDPL_04705	0.0487805	2	41	0.0121212	2	4.02439	0	0	165	9307	hypothetical protein
3	921|OJJPED_04685	0.0731707	3	41	0.0181818	3	4.02439	0	0	165	9307	hypothetical protein
3	922|NLNDPL_04710	0.0487805	2	41	0.0121212	2	4.02439	0	0	165	9307	hypothetical protein
3	948|OJJPED_04820	0.536585	22	41	0.133333	22	4.02439	0	0	165	9307	hypothetical protein
3	4319|OIHKIA_22125	0.97561	40	41	0.30303	50	3.21951	2.32737e-30	6.88e-29	165	9307	hypothetical protein
3	278|ACKEOJ_01440	0.95122	39	41	0.29697	49	3.20309	2.21798e-28	6.55e-27	165	9307	hypothetical protein
3	4123|KLIJMD_21105	0.707317	29	41	0.181818	30	3.89024	4.15709e-24	1.22e-22	165	9307	hypothetical protein
3	2052|FNGIJH_10470	0.756098	31	41	0.218182	36	3.46545	1.13148e-21	3.27e-20	165	9307	hypothetical protein
3	1441|OLOLPE_07355	0.682927	28	41	0.181818	30	3.7561	1.29285e-21	3.72e-20	165	9307	hypothetical protein
3	621|LBBFAH_03140	0.97561	40	41	0.412121	68	2.36729	6.32453e-21	1.8e-19	165	9307	hypothetical protein
3	3550|OIHKIA_18190	0.682927	28	41	0.187879	31	3.63493	1.8318e-20	5.16e-19	165	9307	hypothetical protein
3	545|LABIEN_02755	0.682927	28	41	0.187879	31	3.63493	1.8318e-20	5.16e-19	165	9307	hypothetical protein
3	3435|EEMOAL_17500	0.707317	29	41	0.206061	34	3.43257	1.38291e-19	3.89e-18	165	9307	hypothetical protein
3	3865|OCLJLH_19755	0.853659	35	41	0.321212	53	2.65762	4.11328e-18	1.15e-16	165	9307	hypothetical protein
3	947|OJJPED_04815	0.853659	35	41	0.321212	53	2.65762	4.11328e-18	1.15e-16	165	9307	hypothetical protein
3	941|NLPGJD_04800	0.97561	40	41	0.50303	83	1.93947	7.79794e-16	2.15e-14	165	9307	hypothetical protein
3	2811|OPKPAK_14330	0.853659	35	41	0.357576	59	2.38735	1.39988e-15	3.86e-14	165	9307	hypothetical protein
3	266|MAFMMC_01335	0.97561	40	41	0.521212	86	1.87181	5.62397e-15	1.54e-13	165	9307	hypothetical protein
3	2563|PKFPBE_13085	0.585366	24	41	0.175758	29	3.33053	5.88686e-15	1.61e-13	165	9307	hypothetical protein
3	3227|FFDBKJ_16505	0.536585	22	41	0.157576	26	3.40525	4.565e-14	1.24e-12	165	9307	hypothetical protein
3	4186|KLIJMD_21425	0.97561	40	41	0.545455	90	1.78862	6.78241e-14	1.84e-12	165	9307	hypothetical protein
3	2098|FBDIIH_10715	0.707317	29	41	0.272727	45	2.5935	3.90557e-13	1.06e-11	165	9307	hypothetical protein
3	1581|KFNKFF_07995	0.902439	37	41	0.460606	76	1.95924	7.52071e-13	2.02e-11	165	9307	hypothetical protein
3	3226|FFDBKJ_16500	0.536585	22	41	0.175758	29	3.05299	5.59284e-12	1.5e-10	165	9307	hypothetical protein
3	4123|FNGIJH_21070	0.487805	20	41	0.151515	25	3.21951	1.00181e-11	2.68e-10	165	9307	hypothetical protein
3	1662|FFDBKJ_08450	0.365854	15	41	0.10303	17	3.55093	2.16809e-10	5.75e-09	165	9307	hypothetical protein
3	4646|GHJKKN_23745	0.536585	22	41	0.193939	32	2.76677	2.19543e-10	5.82e-09	165	9307	hypothetical protein
3	2753|OLOLPE_14090	0.439024	18	41	0.139394	23	3.14952	3.05858e-10	8.1e-09	165	9307	hypothetical protein
3	684|FOFKLL_03510	0.682927	28	41	0.30303	50	2.25366	4.19048e-10	1.11e-08	165	9307	hypothetical protein
3	1184|ACICMJ_06005	0.878049	36	41	0.50303	83	1.74552	9.00604e-10	2.37e-08	165	9307	hypothetical protein
3	739|LLNDHJ_03755	0.804878	33	41	0.424242	70	1.89721	1.21633e-09	3.19e-08	165	9307	hypothetical protein
3	3738|KLIJMD_19155	0.292683	12	41	0.0848485	14	3.44948	3.07854e-08	7.82e-07	165	9307	hypothetical protein
3	2752|ACICMJ_14035	0.439024	18	41	0.163636	27	2.68293	4.03953e-08	1.02e-06	165	9307	hypothetical protein
3	4734|MAHNBG_24275	0.317073	13	41	0.0969697	16	3.26982	4.06569e-08	1.03e-06	165	9307	hypothetical protein
3	1056|NLPGJD_05385	0.243902	10	41	0.0666667	11	3.65854	7.18427e-08	1.81e-06	165	9307	hypothetical protein
3	1558|KBKOBA_07890	0.95122	39	41	0.684848	113	1.38895	3.05619e-07	7.66e-06	165	9307	hypothetical protein
3	3329|HMDBNC_17005	0.219512	9	41	0.0606061	10	3.62195	3.59213e-07	8.97e-06	165	9307	hypothetical protein
3	3167|PANNAO_16195	0.902439	37	41	0.642424	106	1.40474	2.92812e-06	7.15e-05	165	9307	hypothetical protein
3	2316|AHPLAC_11770	0.219512	9	41	0.0666667	11	3.29268	3.23292e-06	7.87e-05	165	9307	hypothetical protein
3	4194|EEMOAL_21410	0.219512	9	41	0.0666667	11	3.29268	3.23292e-06	7.87e-05	165	9307	hypothetical protein
3	3785|AAKLON_19340	0.268293	11	41	0.0909091	15	2.95122	3.56538e-06	8.67e-05	165	9307	hypothetical protein
3	5267|MCANLA_27085	0.243902	10	41	0.0787879	13	3.09568	3.77748e-06	9.17e-05	165	9307	hypothetical protein
3	750|GBGNAI_03790	0.97561	40	41	0.781818	129	1.24787	7.44732e-06	0.000179	165	9307	hypothetical protein
3	2455|DEPBIB_12560	0.170732	7	41	0.0484848	8	3.52134	8.3313e-06	0.000198	165	9307	hypothetical protein
3	2651|HMKKNM_13535	0.170732	7	41	0.0484848	8	3.52134	8.3313e-06	0.000198	165	9307	hypothetical protein
3	2652|HMKKNM_13540	0.170732	7	41	0.0484848	8	3.52134	8.3313e-06	0.000198	165	9307	hypothetical protein
3	2682|HMKKNM_13690	0.170732	7	41	0.0484848	8	3.52134	8.3313e-06	0.000198	165	9307	hypothetical protein
3	2853|GLEFJK_14595	0.170732	7	41	0.0484848	8	3.52134	8.3313e-06	0.000198	165	9307	hypothetical protein
3	4507|DEPBIB_23070	0.170732	7	41	0.0484848	8	3.52134	8.3313e-06	0.000198	165	9307	hypothetical protein
3	4639|DADFMI_23795	0.170732	7	41	0.0484848	8	3.52134	8.3313e-06	0.000198	165	9307	hypothetical protein
3	3033|PFGDLM_15515	0.195122	8	41	0.0606061	10	3.21951	1.42787e-05	0.000337	165	9307	hypothetical protein
3	407|KBKOBA_02040	0.195122	8	41	0.0606061	10	3.21951	1.42787e-05	0.000337	165	9307	hypothetical protein
3	794|KLIJMD_04030	0.195122	8	41	0.0606061	10	3.21951	1.42787e-05	0.000337	165	9307	hypothetical protein
3	1259|KGKGOD_06385	0.585366	24	41	0.327273	54	1.78862	1.5564e-05	0.000366	165	9307	hypothetical protein
3	2486|CEMEGO_12690	0.731707	30	41	0.472727	78	1.54784	2.41959e-05	0.000566	165	9307	hypothetical protein
3	983|CBGBNB_04990	0.731707	30	41	0.472727	78	1.54784	2.41959e-05	0.000566	165	9307	hypothetical protein
3	3227|NFPLIM_16530	0.268293	11	41	0.10303	17	2.60402	3.2775e-05	0.000766	165	9307	hypothetical protein
3	2978|GLEFJK_15220	0.146341	6	41	0.0424242	7	3.44948	3.8716e-05	0.000896	165	9307	hypothetical protein
3	2979|GLEFJK_15225	0.146341	6	41	0.0424242	7	3.44948	3.8716e-05	0.000896	165	9307	hypothetical protein
3	3006|GLEFJK_15360	0.146341	6	41	0.0424242	7	3.44948	3.8716e-05	0.000896	165	9307	hypothetical protein
3	3864|KBKOBA_19710	0.146341	6	41	0.0424242	7	3.44948	3.8716e-05	0.000896	165	9307	hypothetical protein
3	4211|KGKGOD_21525	0.146341	6	41	0.0424242	7	3.44948	3.8716e-05	0.000896	165	9307	hypothetical protein
3	4689|OONHNI_24070	0.146341	6	41	0.0424242	7	3.44948	3.8716e-05	0.000896	165	9307	hypothetical protein
3	2400|OLOLPE_12295	0.926829	38	41	0.333333	55	2.78049	1.66891e-22	4.85e-21	165	9307	IclR family transcriptional regulator
3	3971|LLNDHJ_20320	0.95122	39	41	0.618182	102	1.53874	2.24392e-09	5.83e-08	165	9307	IclR family transcriptional regulator
3	428|KGKGOD_02155	0.536585	22	41	0.133333	22	4.02439	0	0	165	9307	Immunity protein 8
3	1919|CMPOPK_09745	1	41	41	0.581818	96	1.71875	0	0	165	9307	Inclusion body family protein
3	4167|PMDNPM_21330	0.756098	31	41	0.218182	36	3.46545	1.13148e-21	3.27e-20	165	9307	Inner membrane ABC-transporter YbtQ
3	3656|OFPKGI_18715	1	41	41	0.521212	86	1.9186	0	0	165	9307	Inner membrane metabolite transport protein yhjE
3	1407|FPFJMH_07235	1	41	41	0.793939	131	1.25954	0	0	165	9307	Inner membrane protein yghQ
3	3655|PMDNPM_18710	1	41	41	0.509091	84	1.96429	0	0	165	9307	Inner membrane transport protein ydhC
3	4273|CGPINI_21815	1	41	41	0.769697	127	1.29921	0	0	165	9307	Inner membrane transporter YgjI
3	3736|KGKGOD_19090	0.0731707	3	41	0.0181818	3	4.02439	0	0	165	9307	inovirus-type Gp2 protein
3	1596|OJJPED_08095	0.0487805	2	41	0.0121212	2	4.02439	0	0	165	9307	Integrase
3	2931|CLJCNI_14995	1	41	41	0.569697	94	1.75532	0	0	165	9307	Integrase
3	3769|LBBFAH_19225	0.0487805	2	41	0.0121212	2	4.02439	0	0	165	9307	Integrase
3	4819|NKDDJC_24775	0.0487805	2	41	0.0121212	2	4.02439	0	0	165	9307	integrase
3	1780|AHPLAC_09020	0.0731707	3	41	0.0181818	3	4.02439	0	0	165	9307	integrase arm-type DNA-binding domain-containing protein
3	2956|KOILIH_15115	0.097561	4	41	0.0242424	4	4.02439	0	0	165	9307	Integrase catalytic domain-containing protein
3	4506|PJPPGE_23025	0.0487805	2	41	0.0121212	2	4.02439	0	0	165	9307	Integrase catalytic domain-containing protein
3	4756|HMKKNM_24280	0.0487805	2	41	0.0121212	2	4.02439	0	0	165	9307	Integrase catalytic region
3	3773|DEPBIB_19335	0.121951	5	41	0.030303	5	4.02439	0	0	165	9307	Integrase catalytic subunit
3	1879|HMKKNM_09550	0.0487805	2	41	0.0121212	2	4.02439	0	0	165	9307	Internal virion protein gp7
3	53|BFDNHE_00270	0.878049	36	41	0.50303	83	1.74552	9.00604e-10	2.37e-08	165	9307	Iron ABC transporter permease
3	4205|LBBFAH_21475	0.756098	31	41	0.218182	36	3.46545	1.13148e-21	3.27e-20	165	9307	Iron aquisition regulator (YbtA,AraC-like,required for transcription of FyuA/psn,Irp2)
3	1038|LBNCAM_05290	1	41	41	0.672727	111	1.48649	0	0	165	9307	Iron complex transport system permease
3	788|FHBDJF_04020	1	41	41	0.721212	119	1.38655	0	0	165	9307	Iron dicitrate transport regulator FecR
3	3218|JDLEJB_16480	1	41	41	0.775758	128	1.28906	0	0	165	9307	Iron transporter
3	22|KBKOBA_00110	1	41	41	0.709091	117	1.41026	0	0	165	9307	Iron(3+)-hydroxamate import ATP-binding protein FhuC
3	2382|LBNCAM_12200	1	41	41	0.757576	125	1.32	0	0	165	9307	Iron(III) dicitrate transport protein FecA
3	4641|ACKEOJ_23675	0.0487805	2	41	0.0121212	2	4.02439	0	0	165	9307	IS21-like element IS1326 family transposase
3	4754|HMKKNM_24270	0.0487805	2	41	0.0121212	2	4.02439	0	0	165	9307	IS30-like element ISAs2 family transposase
3	2040|FPFJMH_10495	0.0487805	2	41	0.0121212	2	4.02439	0	0	165	9307	IS4-like element IS10A family transposase
3	4776|PJPPGE_24455	0.0487805	2	41	0.0121212	2	4.02439	0	0	165	9307	IS66 family insertion sequence element accessory protein TnpB
3	1153|EEMOAL_05875	0.195122	8	41	0.0606061	10	3.21951	1.42787e-05	0.000337	165	9307	Isocitrate dehydrogenase (NADP(+))
3	3295|FPFJMH_16960	0.878049	36	41	0.406061	67	2.16236	3.46614e-14	9.45e-13	165	9307	Isoquinoline 1-oxidoreductase subunit alpha
3	109|KFNKFF_00550	0.878049	36	41	0.4	66	2.19512	1.61499e-14	4.43e-13	165	9307	Isoquinoline 1-oxidoreductase subunit beta
3	22|AHPLAC_00120	0.0731707	3	41	0.0181818	3	4.02439	0	0	165	9307	KilA-N domain-containing protein
3	3156|ABJKDN_16090	0.0731707	3	41	0.0181818	3	4.02439	0	0	165	9307	Klebicin D activity protein
3	4515|NKDDJC_23180	0.0487805	2	41	0.0121212	2	4.02439	0	0	165	9307	Klebicin D activity protein
3	3041|MCANLA_15445	0.902439	37	41	0.242424	40	3.72256	2.30518e-31	6.85e-30	165	9307	KR domain-containing protein
3	3859|FNNPDN_19845	1	41	41	0.690909	114	1.44737	0	0	165	9307	L-2-hydroxyglutarate oxidase
3	2550|PFGDLM_13025	0.121951	5	41	0.030303	5	4.02439	0	0	165	9307	LacI family DNA-binding transcriptional regulator
3	4390|LABIEN_22420	0.804878	33	41	0.393939	65	2.04315	5.40334e-11	1.44e-09	165	9307	LacI family DNA-binding transcriptional regulator
3	3926|KBKOBA_20030	0.97561	40	41	0.563636	93	1.73092	3.98247e-13	1.08e-11	165	9307	Lactococcin-G-processing and transport ATP-binding protein LagD
3	3802|OIHKIA_19495	0.0487805	2	41	0.0121212	2	4.02439	0	0	165	9307	Lar family restriction alleviation protein
3	2945|EEMOAL_15025	0.97561	40	41	0.406061	67	2.40262	2.51121e-21	7.16e-20	165	9307	L-ascorbate 6-phosphate lactonase
3	3910|HMKKNM_19975	0.0487805	2	41	0.0121212	2	4.02439	0	0	165	9307	Lead/cadmium-transporting ATPase
3	2460|MCANLA_12500	0.0487805	2	41	0.0121212	2	4.02439	0	0	165	9307	Leucine efflux protein LeuE
3	4721|OJJPED_24195	0.0487805	2	41	0.0121212	2	4.02439	0	0	165	9307	LexA family transcriptional regulator
3	4423|PMDNPM_22645	0.829268	34	41	0.545455	90	1.52033	2.42648e-06	5.94e-05	165	9307	L-fucose:H+ symporter permease
3	3585|EEMOAL_18285	1	41	41	0.781818	129	1.27907	0	0	165	9307	L-glyceraldehyde 3-phosphate reductase
3	1465|AAMHMK_07515	1	41	41	0.763636	126	1.30952	0	0	165	9307	L-idonate 5-dehydrogenase (NAD(P)(+))
3	1834|DADFMI_09335	0.902439	37	41	0.333333	55	2.70732	1.38494e-20	3.92e-19	165	9307	Linear gramicidin synthase subunit D
3	3922|OJPCPN_20015	0.95122	39	41	0.751515	124	1.26574	2.22731e-05	0.000522	165	9307	Lipid A core:surface polymer ligase WaaL
3	3596|FOFKLL_18450	1	41	41	0.787879	130	1.26923	0	0	165	9307	Lipopolysaccharide export system ATP-binding protein LptB
3	1145|OCLJLH_05805	1	41	41	0.793939	131	1.25954	0	0	165	9307	Lipopolysaccharide export system permease protein LptF
3	3911|HMKKNM_19980	0.0487805	2	41	0.0121212	2	4.02439	0	0	165	9307	Lipoprotein signal peptidase
3	3463|PMDNPM_17700	1	41	41	0.569697	94	1.75532	0	0	165	9307	Long polar fimbrial chaperone LpfB
3	449|FCJBKG_02280	1	41	41	0.793939	131	1.25954	0	0	165	9307	Long-chain-fatty-acid--AMP ligase FadD29
3	4588|NKDDJC_23545	0.0487805	2	41	0.0121212	2	4.02439	0	0	165	9307	Low calcium response locus protein S
3	725|HMDBNC_03660	0.0731707	3	41	0.0181818	3	4.02439	0	0	165	9307	Low calcium response locus protein S
3	1669|LABIEN_08470	1	41	41	0.793939	131	1.25954	0	0	165	9307	LPS export ABC transporter permease LptG
3	1327|MCANLA_06745	0.97561	40	41	0.406061	67	2.40262	2.51121e-21	7.16e-20	165	9307	L-ribulose-5-phosphate 3-epimerase UlaE
3	3550|CEKDEM_18110	0.95122	39	41	0.612121	101	1.55397	1.38458e-09	3.61e-08	165	9307	L-ribulose-5-phosphate 3-epimerase ulaE
3	3790|IMBJOM_19380	0.97561	40	41	0.406061	67	2.40262	2.51121e-21	7.16e-20	165	9307	L-ribulose-5-phosphate 4-epimerase
3	4007|ECNGMO_20520	0.95122	39	41	0.618182	102	1.53874	2.24392e-09	5.83e-08	165	9307	L-ribulose-5-phosphate 4-epimerase
3	1382|KOILIH_07035	0.0731707	3	41	0.0181818	3	4.02439	0	0	165	9307	LuxR family transcriptional regulator
3	2897|AHPLAC_14750	0.195122	8	41	0.0484848	8	4.02439	0	0	165	9307	LuxR family transcriptional regulator
3	741|NKIFAM_03775	0.243902	10	41	0.0606061	10	4.02439	0	0	165	9307	LuxR family transcriptional regulator
3	2958|KFNKFF_15130	0.756098	31	41	0.290909	48	2.59909	1.80144e-14	4.93e-13	165	9307	LuxR family transcriptional regulator
3	3892|MAHNBG_19880	0.95122	39	41	0.612121	101	1.55397	1.38458e-09	3.61e-08	165	9307	L-xylulose/3-keto-L-gulonate kinase
3	3697|PJPPGE_18880	0.390244	16	41	0.145455	24	2.68293	2.68608e-07	6.75e-06	165	9307	LysE family translocator
3	2203|NFPLIM_11240	0.97561	40	41	0.351515	58	2.77544	1.83509e-25	5.4e-24	165	9307	Lysine 6-monooxygenase
3	2356|DADFMI_12030	1	41	41	0.745455	123	1.34146	0	0	165	9307	Lysine-arginine-ornithine-binding periplasmic protein
3	2212|OJJPED_11270	0.0487805	2	41	0.0121212	2	4.02439	0	0	165	9307	lysis protein
3	914|PJPPGE_04635	0.268293	11	41	0.0969697	16	2.76677	1.17309e-05	0.000278	165	9307	Lysozyme
3	119|CBGBNB_00620	1	41	41	0.412121	68	2.42647	0	0	165	9307	LysR family transcriptional regulator
3	1311|GGACDF_06675	1	41	41	0.787879	130	1.26923	0	0	165	9307	LysR family transcriptional regulator
3	1417|FPFJMH_07285	0.0487805	2	41	0.0121212	2	4.02439	0	0	165	9307	LysR family transcriptional regulator
3	2727|ECNGMO_13925	0.536585	22	41	0.133333	22	4.02439	0	0	165	9307	LysR family transcriptional regulator
3	2753|GLEFJK_14060	0.121951	5	41	0.030303	5	4.02439	0	0	165	9307	LysR family transcriptional regulator
3	3700|ABJKDN_18860	0.390244	16	41	0.0969697	16	4.02439	0	0	165	9307	LysR family transcriptional regulator
3	686|LBNCAM_03525	1	41	41	0.727273	120	1.375	0	0	165	9307	LysR family transcriptional regulator
3	709|HHBHIL_03585	0.097561	4	41	0.0242424	4	4.02439	0	0	165	9307	LysR family transcriptional regulator
3	3329|EEMOAL_16970	0.512195	21	41	0.145455	24	3.52134	4.10598e-14	1.12e-12	165	9307	LysR family transcriptional regulator
3	1216|OKBMMM_06180	0.878049	36	41	0.466667	77	1.88153	2.94409e-11	7.86e-10	165	9307	LysR family transcriptional regulator
3	1074|LCFPMB_05485	0.268293	11	41	0.0727273	12	3.68902	1.39953e-08	3.56e-07	165	9307	LysR family transcriptional regulator
3	783|KFNKFF_03970	0.390244	16	41	0.145455	24	2.68293	2.68608e-07	6.75e-06	165	9307	LysR family transcriptional regulator
3	3953|DLDCFO_20165	0.121951	5	41	0.030303	5	4.02439	0	0	165	9307	LysR-family transcriptional regulator
3	3273|AAKLON_16720	1	41	41	0.569697	94	1.75532	0	0	165	9307	Macrolide export ATP-binding/permease protein MacB
3	1247|OLOLPE_06380	0.0487805	2	41	0.0121212	2	4.02439	0	0	165	9307	Major head protein
3	1475|LLNDHJ_07515	1	41	41	0.581818	96	1.71875	0	0	165	9307	Major MR/P fimbria protein
3	1504|OIHKIA_07710	0.146341	6	41	0.0363636	6	4.02439	0	0	165	9307	Major MR/P fimbria protein
3	1941|OJJPED_09880	0.097561	4	41	0.0242424	4	4.02439	0	0	165	9307	Major MR/P fimbria protein
3	197|NKDDJC_01005	0.634146	26	41	0.157576	26	4.02439	0	0	165	9307	Malonyl CoA-acyl carrier protein transacylase
3	3526|DLDCFO_17995	0.682927	28	41	0.212121	35	3.21951	4.43439e-17	1.23e-15	165	9307	Mannose-1-phosphate guanylyltransferase
3	1290|OIHKIA_06585	0.146341	6	41	0.0363636	6	4.02439	0	0	165	9307	MarR family transcriptional regulator
3	4590|LCFPMB_23535	0.0487805	2	41	0.0121212	2	4.02439	0	0	165	9307	MbeD family mobilization/exclusion protein
3	2552|PFGDLM_13035	0.121951	5	41	0.030303	5	4.02439	0	0	165	9307	MBL fold metallo-hydrolase
3	1630|GLEFJK_08300	0.390244	16	41	0.151515	25	2.57561	7.0548e-07	1.75e-05	165	9307	MBL fold metallo-hydrolase
3	1198|LBNCAM_06095	1	41	41	0.793939	131	1.25954	0	0	165	9307	MbtH family protein
3	1352|OFPKGI_06870	0.853659	35	41	0.430303	71	1.98385	1.18987e-11	3.18e-10	165	9307	MchC protein
3	257|MCANLA_01300	1	41	41	0.793939	131	1.25954	0	0	165	9307	Mechanosensitive channel MscK
3	5034|KLGFMB_25775	0.926829	38	41	0.684848	113	1.35333	4.37874e-06	0.000106	165	9307	Membrane fusion protein
3	2418|JNJPFE_12325	0.97561	40	41	0.715152	118	1.3642	8.95989e-08	2.26e-06	165	9307	Membrane fusion protein (MFP) family protein
3	2881|OLOLPE_14745	0.0731707	3	41	0.0181818	3	4.02439	0	0	165	9307	Membrane protein
3	652|PMDNPM_03325	1	41	41	0.248485	41	4.02439	0	0	165	9307	Membrane protein
3	786|PJPPGE_03995	0.97561	40	41	0.248485	41	3.92623	9.28928e-40	2.77e-38	165	9307	Membrane-bound PQQ-dependent dehydrogenase, glucose/quinate/shikimate family
3	3917|HMKKNM_20010	0.0487805	2	41	0.0121212	2	4.02439	0	0	165	9307	Mercuric resistance operon regulatory protein
3	3918|HMKKNM_20015	0.0487805	2	41	0.0121212	2	4.02439	0	0	165	9307	Mercuric transport protein MerT
3	3919|HMKKNM_20020	0.0487805	2	41	0.0121212	2	4.02439	0	0	165	9307	mercury resistance system periplasmic binding protein MerP
3	3920|HMKKNM_20025	0.0487805	2	41	0.0121212	2	4.02439	0	0	165	9307	mercury(II) reductase
3	3909|HMKKNM_19970	0.0487805	2	41	0.0121212	2	4.02439	0	0	165	9307	MerR family transcriptional regulator
3	1939|JDLEJB_09925	0.731707	30	41	0.436364	72	1.67683	1.9621e-06	4.82e-05	165	9307	Methyl-accepting chemotaxis protein IV
3	342|KBKOBA_01715	0.585366	24	41	0.193939	32	3.01829	5.80863e-13	1.56e-11	165	9307	Methyltransf-11 domain-containing protein
3	1656|ABJKDN_08410	0.097561	4	41	0.0242424	4	4.02439	0	0	165	9307	Methyltransferase
3	1732|KOILIH_08825	0.170732	7	41	0.0424242	7	4.02439	0	0	165	9307	Methyltransferase
3	140|KGKGOD_00705	0.390244	16	41	0.151515	25	2.57561	7.0548e-07	1.75e-05	165	9307	MFS domain-containing protein
3	1395|FJDPCN_07060	1	41	41	0.406061	67	2.46269	0	0	165	9307	MFS transporter
3	1861|NKDDJC_09460	0.780488	32	41	0.193939	32	4.02439	0	0	165	9307	MFS transporter
3	21|FHBDJF_00105	1	41	41	0.757576	125	1.32	0	0	165	9307	MFS transporter
3	315|FBJCIF_01600	0.878049	36	41	0.30303	50	2.89756	2.30699e-21	6.62e-20	165	9307	MFS transporter
3	53|FHBDJF_00270	0.878049	36	41	0.50303	83	1.74552	9.00604e-10	2.37e-08	165	9307	MFS transporter
3	1946|KLIJMD_09885	0.829268	34	41	0.472727	78	1.75422	9.30646e-09	2.38e-07	165	9307	MFS transporter
3	2087|OAMNFA_10655	0.829268	34	41	0.472727	78	1.75422	9.30646e-09	2.38e-07	165	9307	MFS transporter
3	2752|GLEFJK_14055	0.121951	5	41	0.030303	5	4.02439	0	0	165	9307	MFS transporter TsgA
3	4459|PJPPGE_22785	0.0731707	3	41	0.0181818	3	4.02439	0	0	165	9307	Microcin H47 secretion protein
3	748|CNKBIF_03805	1	41	41	0.581818	96	1.71875	0	0	165	9307	Minor fimbrial protein PrsF
3	2809|LLNDHJ_14395	0.0731707	3	41	0.0181818	3	4.02439	0	0	165	9307	Minor tail protein U
3	3262|NKDDJC_16715	0.0487805	2	41	0.0121212	2	4.02439	0	0	165	9307	MoaD/ThiS family protein
3	4875|EEMOAL_24955	0.0487805	2	41	0.0121212	2	4.02439	0	0	165	9307	MobB
3	2759|ECNGMO_14095	0.97561	40	41	0.242424	40	4.02439	0	0	165	9307	Molecular chaperone
3	2927|IMBJOM_14940	1	41	41	0.369697	61	2.70492	0	0	165	9307	Molecular chaperone
3	2933|DGGNNO_14950	1	41	41	0.272727	45	3.66667	0	0	165	9307	Molecular chaperone
3	657|LBBFAH_03320	0.097561	4	41	0.0242424	4	4.02439	0	0	165	9307	Molecular chaperone
3	4126|BAHKFB_21165	0.585366	24	41	0.327273	54	1.78862	1.5564e-05	0.000366	165	9307	Molecular chaperone
3	2431|FPFJMH_12500	0.95122	39	41	0.612121	101	1.55397	1.38458e-09	3.61e-08	165	9307	Monosaccharide-transporting ATPase
3	2143|GLEFJK_10915	0.219512	9	41	0.0606061	10	3.62195	3.59213e-07	8.97e-06	165	9307	MotA/TolQ/ExbB proton channel family protein
3	2573|DADFMI_13135	0.0487805	2	41	0.0121212	2	4.02439	0	0	165	9307	MPN domain-containing protein
3	1940|OJJPED_09875	0.97561	40	41	0.345455	57	2.82413	5.3787e-26	1.59e-24	165	9307	MrfC protein
3	2100|ACKEOJ_10680	0.0487805	2	41	0.0121212	2	4.02439	0	0	165	9307	Mu phage protease GpI
3	2629|HMKKNM_13425	0.0487805	2	41	0.0121212	2	4.02439	0	0	165	9307	Mu transposase C-terminal domain-containing protein
3	4743|HMKKNM_24215	0.097561	4	41	0.0242424	4	4.02439	0	0	165	9307	MucB
3	3155|LCFPMB_16125	0.634146	26	41	0.157576	26	4.02439	0	0	165	9307	Multidrug efflux MFS transporter
3	2394|MAFMMC_12260	1	41	41	0.733333	121	1.36364	0	0	165	9307	Multidrug resistance protein MdtA
3	57|FNGIJH_00285	1	41	41	0.787879	130	1.26923	0	0	165	9307	Multidrug resistance protein MexA
3	4296|ECNGMO_21985	0.268293	11	41	0.0848485	14	3.16202	8.66035e-07	2.14e-05	165	9307	MurR/RpiR family transcriptional regulator
3	2134|KBKOBA_10810	0.121951	5	41	0.030303	5	4.02439	0	0	165	9307	Na+/H+ antiporter
3	4526|NKDDJC_23235	0.0487805	2	41	0.0121212	2	4.02439	0	0	165	9307	N-acetyl-D-glucosamine kinase
3	3333|NKDDJC_17080	1	41	41	0.424242	70	2.35714	0	0	165	9307	N-acetylglucosamine-binding protein GbpA
3	164|HDOFLP_00850	0.878049	36	41	0.50303	83	1.74552	9.00604e-10	2.37e-08	165	9307	N-acetylmuramoyl-L-alanine amidase
3	4610|HMDBNC_23625	0.707317	29	41	0.175758	29	4.02439	0	0	165	9307	N-acetyltransferase
3	4780|PJPPGE_24475	0.0487805	2	41	0.0121212	2	4.02439	0	0	165	9307	N-acyl homoserine lactonase
3	3411|NKDDJC_17480	0.121951	5	41	0.030303	5	4.02439	0	0	165	9307	NAD(P)-dependent alcohol dehydrogenase
3	3455|NDFJLE_17655	0.268293	11	41	0.0787879	13	3.40525	1.50107e-07	3.78e-06	165	9307	NAD(P)-dependent oxidoreductase
3	2020|HMKKNM_10285	0.0487805	2	41	0.0121212	2	4.02439	0	0	165	9307	NAD(P)H-dependent oxidoreductase
3	2031|ACKEOJ_10315	0.0487805	2	41	0.0121212	2	4.02439	0	0	165	9307	NAD(P)H-dependent oxidoreductase
3	3779|NKDDJC_19415	0.0487805	2	41	0.0121212	2	4.02439	0	0	165	9307	NAD(P)H-dependent oxidoreductase
3	3671|DADFMI_18800	0.634146	26	41	0.157576	26	4.02439	0	0	165	9307	NADP-dependent oxidoreductase
3	3954|DLDCFO_20170	0.121951	5	41	0.030303	5	4.02439	0	0	165	9307	NADP-dependent oxidoreductase
3	684|FPDMKI_03480	0.97561	40	41	0.775758	128	1.25762	5.08034e-06	0.000123	165	9307	N-carbamoyl-L-amino acid hydrolase
3	1963|PMDNPM_10000	0.097561	4	41	0.0242424	4	4.02439	0	0	165	9307	N-ethylmaleimide reductase
3	915|GHMLOO_04625	1	41	41	0.690909	114	1.44737	0	0	165	9307	Neu5Ac permease
3	1504|ACICMJ_07615	1	41	41	0.581818	96	1.71875	0	0	165	9307	Nicotinate dehydrogenase subunit A
3	1559|NFPLIM_07970	1	41	41	0.581818	96	1.71875	0	0	165	9307	Nicotinate dehydrogenase subunit B
3	1654|LLAELB_08385	0.97561	40	41	0.787879	130	1.23827	1.08781e-05	0.000258	165	9307	Nicotinate dehydrogenase subunit B
3	1579|AAHGCN_08035	1	41	41	0.424242	70	2.35714	0	0	165	9307	Ni-hydr-CYTB domain-containing protein
3	1076|OJJPED_05460	0.731707	30	41	0.181818	30	4.02439	0	0	165	9307	Nitrate ABC transporter substrate-binding protein
3	789|BFDNHE_04005	0.731707	30	41	0.181818	30	4.02439	0	0	165	9307	Nitrate ABC transporter, permease protein
3	1224|OFPKGI_06230	0.731707	30	41	0.181818	30	4.02439	0	0	165	9307	Nitrate reductase
3	1225|OFPKGI_06235	0.731707	30	41	0.181818	30	4.02439	0	0	165	9307	Nitrite reductase (NAD(P)H) small subunit
3	1278|DKMAGI_06495	1	41	41	0.4	66	2.5	0	0	165	9307	Non-ribosomal peptide synthetase
3	3243|KGKGOD_16560	0.634146	26	41	0.157576	26	4.02439	0	0	165	9307	Non-ribosomal peptide synthetase
3	4569|LLNDHJ_23445	0.097561	4	41	0.0242424	4	4.02439	0	0	165	9307	non-ribosomal peptide synthetase
3	2690|HMKKNM_13730	0.0487805	2	41	0.0121212	2	4.02439	0	0	165	9307	NTP pyrophosphohydrolase
3	1881|FFDBKJ_09550	0.0487805	2	41	0.0121212	2	4.02439	0	0	165	9307	NTPase
3	2555|PFGDLM_13050	0.121951	5	41	0.030303	5	4.02439	0	0	165	9307	nuclear transport factor 2 family protein
3	3410|NKDDJC_17475	0.121951	5	41	0.030303	5	4.02439	0	0	165	9307	nuclear transport factor 2 family protein
3	2751|GLEFJK_14050	0.121951	5	41	0.030303	5	4.02439	0	0	165	9307	nucleoside hydrolase
3	4349|PHBDAA_22235	0.390244	16	41	0.151515	25	2.57561	7.0548e-07	1.75e-05	165	9307	Nucleoside hydrolase
3	2981|KOILIH_15245	0.0731707	3	41	0.0181818	3	4.02439	0	0	165	9307	nucleotidyltransferase
3	3771|DEPBIB_19320	0.121951	5	41	0.030303	5	4.02439	0	0	165	9307	nucleotidyltransferase
3	1382|DKMAGI_07030	0.414634	17	41	0.187879	31	2.20692	9.70712e-06	0.000231	165	9307	Nucleotidyltransferase
3	3523|DLDCFO_17980	0.682927	28	41	0.187879	31	3.63493	1.8318e-20	5.16e-19	165	9307	O-antigen and lipid-linked capsular repeat unit polymerase
3	3856|ECNGMO_19735	0.0731707	3	41	0.0181818	3	4.02439	0	0	165	9307	O-antigen ligase RfaL
3	2142|GLEFJK_10910	0.219512	9	41	0.0606061	10	3.62195	3.59213e-07	8.97e-06	165	9307	OmpA/MotB domain protein
3	1215|NDFJLE_06240	1	41	41	0.715152	118	1.39831	0	0	165	9307	OmpR/PhoB-type domain-containing protein
3	2975|KOILIH_15215	0.0731707	3	41	0.0181818	3	4.02439	0	0	165	9307	OmpR/PhoB-type domain-containing protein
3	1938|LCFPMB_09900	0.926829	38	41	0.333333	55	2.78049	1.66891e-22	4.85e-21	165	9307	OPT/YSL family transporter
3	4606|ACKEOJ_23500	0.0487805	2	41	0.0121212	2	4.02439	0	0	165	9307	ORF27
3	921|FPFJMH_04730	0.0487805	2	41	0.0121212	2	4.02439	0	0	165	9307	ORF27
3	324|OPKPAK_01645	0.414634	17	41	0.145455	24	2.85061	2.08495e-08	5.3e-07	165	9307	Orf46
3	3258|NKDDJC_16695	0.0487805	2	41	0.0121212	2	4.02439	0	0	165	9307	ORF6N domain-containing protein
3	3642|OJJPED_18660	0.0731707	3	41	0.0181818	3	4.02439	0	0	165	9307	ORF6N domain-containing protein
3	4633|ACKEOJ_23635	0.0487805	2	41	0.0121212	2	4.02439	0	0	165	9307	ORF7
3	4238|LBNCAM_21755	1	41	41	0.793939	131	1.25954	0	0	165	9307	Osmoprotectant uptake system permease protein yehW
3	3891|IJPBFO_19885	1	41	41	0.793939	131	1.25954	0	0	165	9307	Osmoprotectant-binding protein
3	744|FFDBKJ_03780	0.682927	28	41	0.169697	28	4.02439	0	0	165	9307	Outer membrane efflux protein
3	4097|EEMOAL_20915	1	41	41	0.787879	130	1.26923	0	0	165	9307	Outer membrane lipoprotein Blc
3	2741|PJPPGE_13990	0.902439	37	41	0.278788	46	3.23701	6.67205e-26	1.96e-24	165	9307	Outer membrane protein assembly factor BamB
3	2133|KOILIH_10870	0.0731707	3	41	0.0181818	3	4.02439	0	0	165	9307	outer membrane usher protein
3	3463|FOMLAI_17715	0.585366	24	41	0.327273	54	1.78862	1.5564e-05	0.000366	165	9307	Outer membrane usher protein
3	3413|KGPCFH_17500	1	41	41	0.49697	82	2.0122	0	0	165	9307	Outer membrane usher protein FimD
3	392|OFPKGI_02015	1	41	41	0.581818	96	1.71875	0	0	165	9307	Outer membrane usher protein PapC
3	1688|HMKKNM_08585	0.780488	32	41	0.193939	32	4.02439	0	0	165	9307	Oxidoreductase
3	1629|GLEFJK_08295	0.390244	16	41	0.151515	25	2.57561	7.0548e-07	1.75e-05	165	9307	Oxidoreductase
3	2106|KBKOBA_10670	0.121951	5	41	0.030303	5	4.02439	0	0	165	9307	Oxidoreductase, short-chain dehydrogenase/reductase family
3	947|KHLDJN_04860	1	41	41	0.581818	96	1.71875	0	0	165	9307	P pilus assembly protein, pilin FimA
3	4681|OLOLPE_23975	0.0731707	3	41	0.0181818	3	4.02439	0	0	165	9307	P63C domain-containing protein
3	3860|HMDBNC_19710	0.0487805	2	41	0.0121212	2	4.02439	0	0	165	9307	PAAR domain-containing protein
3	1075|LBNCAM_05480	0.902439	37	41	0.666667	110	1.35366	1.3434e-05	0.000318	165	9307	PAAR domain-containing protein
3	661|FHBDJF_03375	0.902439	37	41	0.333333	55	2.70732	1.38494e-20	3.92e-19	165	9307	p-aminobenzoate N-oxygenase AurF
3	2826|CGPINI_14430	0.97561	40	41	0.363636	60	2.68293	1.89947e-24	5.57e-23	165	9307	p-aminobenzoyl-glutamate hydrolase subunit A
3	917|OLOLPE_04695	0.097561	4	41	0.0242424	4	4.02439	0	0	165	9307	PAP fimbrial minor pilin protein
3	191|BCLFCL_00980	0.97561	40	41	0.29697	49	3.28522	4.18926e-31	1.24e-29	165	9307	PAP fimbrial minor pilin protein
3	1860|PJPPGE_09505	0.97561	40	41	0.363636	60	2.68293	1.89947e-24	5.57e-23	165	9307	PapC-C domain-containing protein
3	746|JOOBOC_03785	1	41	41	0.527273	87	1.89655	0	0	165	9307	PapD-N domain-containing protein
3	4788|ABJKDN_24540	0.0487805	2	41	0.0121212	2	4.02439	0	0	165	9307	paraquat-inducible protein A
3	3005|GLEFJK_15355	0.146341	6	41	0.0424242	7	3.44948	3.8716e-05	0.000896	165	9307	ParB domain-containing protein
3	1445|OLOLPE_07375	0.682927	28	41	0.181818	30	3.7561	1.29285e-21	3.72e-20	165	9307	Partial mannosyltransferase B
3	2999|CBGBNB_15290	1	41	41	0.569697	94	1.75532	0	0	165	9307	PAS domain-containing protein
3	2749|MCANLA_13965	0.0487805	2	41	0.0121212	2	4.02439	0	0	165	9307	PD-(D/E)XK motif protein
3	4980|HMKKNM_25445	0.0487805	2	41	0.0121212	2	4.02439	0	0	165	9307	PD-(D/E)XK nuclease-like domain-containing protein
3	3703|AAKLON_18920	0.829268	34	41	0.545455	90	1.52033	2.42648e-06	5.94e-05	165	9307	Pentose kinase
3	4639|KLGFMB_23720	0.731707	30	41	0.212121	35	3.44948	1.30922e-20	3.72e-19	165	9307	PepSY-associated TM region
3	3697|HMKKNM_18870	0.0487805	2	41	0.0121212	2	4.02439	0	0	165	9307	Peptidase family S58
3	2720|OLOLPE_13925	0.97561	40	41	0.260606	43	3.74362	8.38822e-37	2.5e-35	165	9307	Peptidase M60 domain-containing protein
3	3523|LLNDHJ_18050	0.878049	36	41	0.593939	98	1.47835	1.0643e-06	2.62e-05	165	9307	Peptidase M60 viral enhancin protein
3	2221|OFPKGI_11340	0.097561	4	41	0.0242424	4	4.02439	0	0	165	9307	Peptidase-A24 domain-containing protein
3	940|CGPINI_04770	0.146341	6	41	0.0363636	6	4.02439	0	0	165	9307	Peptidase-S15 domain-containing protein
3	1507|NLNDPL_07695	0.878049	36	41	0.30303	50	2.89756	2.30699e-21	6.62e-20	165	9307	Peptidase-S15 domain-containing protein
3	1155|HHBHIL_05845	0.317073	13	41	0.0787879	13	4.02439	0	0	165	9307	Peptidylprolyl isomerase
3	1625|KBKOBA_08225	0.121951	5	41	0.030303	5	4.02439	0	0	165	9307	Peptidylprolyl isomerase
3	1853|FFDBKJ_09410	0.170732	7	41	0.0424242	7	4.02439	0	0	165	9307	Peptidylprolyl isomerase
3	2357|OJJPED_12000	0.0731707	3	41	0.0181818	3	4.02439	0	0	165	9307	Peptidylprolyl isomerase
3	3055|HMDBNC_15600	0.0487805	2	41	0.0121212	2	4.02439	0	0	165	9307	Peptidylprolyl isomerase
3	3620|OIHKIA_18565	0.0731707	3	41	0.0181818	3	4.02439	0	0	165	9307	Peptidylprolyl isomerase
3	373|OJJPED_01870	0.0731707	3	41	0.0181818	3	4.02439	0	0	165	9307	Peptidylprolyl isomerase
3	587|KGKGOD_02970	0.243902	10	41	0.0606061	10	4.02439	0	0	165	9307	Peptidylprolyl isomerase
3	3811|ACKEOJ_19425	0.95122	39	41	0.612121	101	1.55397	1.38458e-09	3.61e-08	165	9307	Peripla-BP-4 domain-containing protein
3	3456|OLOLPE_17660	0.97561	40	41	0.781818	129	1.24787	7.44732e-06	0.000179	165	9307	Peripla-BP-6 domain-containing protein
3	3748|CMPOPK_19185	1	41	41	0.757576	125	1.32	0	0	165	9307	Periplasmic serine endoprotease DegP-like
3	3564|LBBFAH_18160	0.097561	4	41	0.0242424	4	4.02439	0	0	165	9307	peroxidase
3	1222|GLEFJK_06220	0.0731707	3	41	0.0181818	3	4.02439	0	0	165	9307	Phage capsid protein
3	2218|OJJPED_11300	0.0487805	2	41	0.0121212	2	4.02439	0	0	165	9307	phage capsid protein
3	2856|GLEFJK_14610	0.170732	7	41	0.0484848	8	3.52134	8.3313e-06	0.000198	165	9307	Phage head morphogenesis protein
3	2099|ACKEOJ_10675	0.0487805	2	41	0.0121212	2	4.02439	0	0	165	9307	Phage head protein
3	1275|HHBHIL_06465	0.0487805	2	41	0.0121212	2	4.02439	0	0	165	9307	Phage holin family (Lysis protein S)
3	2988|KOILIH_15280	0.0731707	3	41	0.0181818	3	4.02439	0	0	165	9307	Phage immunity repressor protein
3	2811|LLNDHJ_14405	0.0731707	3	41	0.0181818	3	4.02439	0	0	165	9307	phage minor tail protein G
3	1052|DADFMI_05345	0.097561	4	41	0.0242424	4	4.02439	0	0	165	9307	Phage minor tail protein L
3	2647|HMKKNM_13515	0.0487805	2	41	0.0121212	2	4.02439	0	0	165	9307	Phage Mu protein F like protein
3	2804|LLNDHJ_14370	0.0731707	3	41	0.0181818	3	4.02439	0	0	165	9307	Phage portal protein, lambda family
3	1024|HMKKNM_05250	0.0487805	2	41	0.0121212	2	4.02439	0	0	165	9307	phage repressor protein CI
3	3308|HMKKNM_16900	0.0487805	2	41	0.0121212	2	4.02439	0	0	165	9307	Phage repressor protein CI
3	602|NKIFAM_03055	0.0487805	2	41	0.0121212	2	4.02439	0	0	165	9307	Phage T7 tail fibre protein
3	4193|EEMOAL_21405	0.219512	9	41	0.0727273	12	3.01829	1.58567e-05	0.000373	165	9307	Phage tail assembly chaperone
3	3377|ACKEOJ_17220	0.0487805	2	41	0.0121212	2	4.02439	0	0	165	9307	phage tail assembly protein
3	2812|LLNDHJ_14410	0.0731707	3	41	0.0181818	3	4.02439	0	0	165	9307	Phage tail assembly protein T
3	4321|AHPLAC_22075	0.0487805	2	41	0.0121212	2	4.02439	0	0	165	9307	Phage tail fiber
3	2346|KGKGOD_11985	0.0487805	2	41	0.0121212	2	4.02439	0	0	165	9307	Phage tail protein
3	2810|LLNDHJ_14400	0.0731707	3	41	0.0181818	3	4.02439	0	0	165	9307	Phage tail protein
3	2814|LLNDHJ_14420	0.0487805	2	41	0.0121212	2	4.02439	0	0	165	9307	Phage tail protein
3	4557|AHPLAC_23290	0.268293	11	41	0.0666667	11	4.02439	0	0	165	9307	Phage tail protein
3	4200|EEMOAL_21440	0.219512	9	41	0.0666667	11	3.29268	3.23292e-06	7.87e-05	165	9307	Phage tail protein
3	2645|ABJKDN_13475	0.219512	9	41	0.0666667	11	3.29268	3.23292e-06	7.87e-05	165	9307	Phage tail protein (Tail_P2_I)
3	4066|OJPCPN_20740	0.0487805	2	41	0.0121212	2	4.02439	0	0	165	9307	phage tail protein I
3	4687|NKDDJC_24090	0.0731707	3	41	0.0181818	3	4.02439	0	0	165	9307	Phage tail protein I
3	3379|ACKEOJ_17230	0.0487805	2	41	0.0121212	2	4.02439	0	0	165	9307	phage tail sheath subtilisin-like domain-containing protein
3	2813|LLNDHJ_14415	0.0487805	2	41	0.0121212	2	4.02439	0	0	165	9307	Phage tail tape measure protein
3	1234|DEPBIB_06280	0.219512	9	41	0.0606061	10	3.62195	3.59213e-07	8.97e-06	165	9307	Phage tail tape measure protein
3	2802|LLNDHJ_14360	0.0731707	3	41	0.0181818	3	4.02439	0	0	165	9307	Phage terminase large subunit (GpA)
3	4199|EEMOAL_21435	0.219512	9	41	0.0666667	11	3.29268	3.23292e-06	7.87e-05	165	9307	Phage virion morphogenesis family
3	3382|ACKEOJ_17245	0.0487805	2	41	0.0121212	2	4.02439	0	0	165	9307	phage virion morphogenesis protein
3	1209|PFGDLM_06155	0.121951	5	41	0.030303	5	4.02439	0	0	165	9307	Phage-CI-C domain-containing protein
3	3685|HMKKNM_18810	0.0487805	2	41	0.0121212	2	4.02439	0	0	165	9307	PhageMin-Tail domain-containing protein
3	1780|BFDNHE_09055	0.0731707	3	41	0.0181818	3	4.02439	0	0	165	9307	phosphatase PAP2 family protein
3	969|AAKLON_04955	0.902439	37	41	0.587879	97	1.53508	6.61716e-08	1.67e-06	165	9307	Phosphate transporter
3	4249|MAHNBG_21725	0.0487805	2	41	0.0121212	2	4.02439	0	0	165	9307	Phosphoenolpyruvate carboxykinase
3	4732|MAHNBG_24265	0.0487805	2	41	0.0121212	2	4.02439	0	0	165	9307	Phosphoenolpyruvate carboxykinase
3	4590|MAHNBG_23505	0.0487805	2	41	0.0121212	2	4.02439	0	0	165	9307	phosphoenolpyruvate carboxykinase (ATP)
3	4689|HHBHIL_24000	0.0487805	2	41	0.0121212	2	4.02439	0	0	165	9307	Phosphoenolpyruvate carboxylase
3	3271|ECNGMO_16725	1	41	41	0.642424	106	1.5566	0	0	165	9307	Phospholipase A1
3	1137|DEPBIB_05795	0.707317	29	41	0.218182	36	3.24187	4.90066e-18	1.37e-16	165	9307	Phosphomannomutase dehydrogenase
3	4736|FPFJMH_24345	1	41	41	0.515152	85	1.94118	0	0	165	9307	p-hydroxyphenylacetate 3-hydroxylase, reductase component
3	1577|KOILIH_08025	0.195122	8	41	0.0484848	8	4.02439	0	0	165	9307	Pilus assembly protein
3	525|KFNKFF_02645	1	41	41	0.715152	118	1.39831	0	0	165	9307	Pilus assembly protein
3	4183|FPFJMH_21545	0.0487805	2	41	0.0121212	2	4.02439	0	0	165	9307	PIN-12 domain-containing protein
3	2812|KLGFMB_14350	0.926829	38	41	0.248485	41	3.72992	5.81361e-33	1.73e-31	165	9307	PKS-ER domain-containing protein
3	155|KBKOBA_00775	0.414634	17	41	0.10303	17	4.02439	0	0	165	9307	Plasmid stabilization protein
3	2917|MPEKOC_14870	1	41	41	0.763636	126	1.30952	0	0	165	9307	Plasmid stabilization protein
3	4184|ACKEOJ_21335	0.0487805	2	41	0.0121212	2	4.02439	0	0	165	9307	Plasmid-related protein
3	2369|MCANLA_12045	1	41	41	0.751515	124	1.33065	0	0	165	9307	Poly-beta-1,6-N-acetyl-D-glucosamine biosynthesis protein PgaD
3	2381|EOBKKH_12315	1	41	41	0.745455	123	1.34146	0	0	165	9307	Poly-beta-1,6-N-acetyl-D-glucosamine N-deacetylase
3	1544|OFPKGI_07870	1	41	41	0.751515	124	1.33065	0	0	165	9307	Poly-beta-1,6-N-acetyl-D-glucosamine synthase
3	1060|OJJPED_05380	0.097561	4	41	0.0242424	4	4.02439	0	0	165	9307	Polyketide cyclase / dehydrase and lipid transport
3	754|FPFJMH_03845	0.0487805	2	41	0.0121212	2	4.02439	0	0	165	9307	Polymerase
3	673|PKFPBE_03425	0.902439	37	41	0.587879	97	1.53508	6.61716e-08	1.67e-06	165	9307	Polyphosphate kinase
3	1238|KBKOBA_06265	0.878049	36	41	0.49697	82	1.76681	5.23285e-10	1.38e-08	165	9307	porin
3	2855|ECNGMO_14575	0.0731707	3	41	0.0181818	3	4.02439	0	0	165	9307	porin family protein
3	451|ABJKDN_02330	0.097561	4	41	0.0242424	4	4.02439	0	0	165	9307	Porin family protein
3	2786|JNJPFE_14230	0.97561	40	41	0.684848	113	1.42456	1.0118e-08	2.59e-07	165	9307	Porin OmpC
3	2700|NNANEA_13770	1	41	41	0.787879	130	1.26923	0	0	165	9307	Porin-4 domain-containing protein
3	2217|OJJPED_11295	0.0487805	2	41	0.0121212	2	4.02439	0	0	165	9307	portal protein
3	1887|HMKKNM_09590	0.0487805	2	41	0.0121212	2	4.02439	0	0	165	9307	Portal protein (Protein gp1)
3	1846|KBKOBA_09345	0.853659	35	41	0.212121	35	4.02439	0	0	165	9307	Potassium transporter
3	1292|LBBFAH_06555	0.682927	28	41	0.169697	28	4.02439	0	0	165	9307	Potassium-transporting ATPase ATP-binding subunit
3	2352|HMKKNM_11995	0.0487805	2	41	0.0121212	2	4.02439	0	0	165	9307	Potassium-transporting ATPase ATP-binding subunit
3	4320|OLOLPE_22105	0.097561	4	41	0.0242424	4	4.02439	0	0	165	9307	Potassium-transporting ATPase ATP-binding subunit
3	4424|DLDCFO_22605	0.0731707	3	41	0.0181818	3	4.02439	0	0	165	9307	Potassium-transporting ATPase ATP-binding subunit
3	1136|MCANLA_05765	0.0487805	2	41	0.0121212	2	4.02439	0	0	165	9307	Potassium-transporting ATPase B chain
3	4908|MCANLA_25045	0.0487805	2	41	0.0121212	2	4.02439	0	0	165	9307	Potassium-transporting ATPase B chain
3	1669|LGHFDC_08515	0.902439	37	41	0.4	66	2.2561	5.08564e-16	1.41e-14	165	9307	Prepilin leader peptidase/N-methyltransferase
3	1065|GBGNAI_05415	0.829268	34	41	0.515152	85	1.60976	2.80611e-07	7.04e-06	165	9307	Prevent-host-death protein
3	4011|CGPINI_20475	0.0731707	3	41	0.0181818	3	4.02439	0	0	165	9307	Primosomal protein N'
3	3585|MCANLA_18240	0.0731707	3	41	0.0181818	3	4.02439	0	0	165	9307	Primosome assembly protein PriA
3	257|HMDBNC_01290	1	41	41	0.715152	118	1.39831	0	0	165	9307	Proline/betaine transporter
3	3257|NKDDJC_16690	0.0487805	2	41	0.0121212	2	4.02439	0	0	165	9307	Prophage antirepressor-like protein
3	1625|NKDDJC_08230	0.0487805	2	41	0.0121212	2	4.02439	0	0	165	9307	Prophage CP4-57 integrase
3	3786|AAKLON_19345	0.268293	11	41	0.0909091	15	2.95122	3.56538e-06	8.67e-05	165	9307	Prophage CP4-57 integrase
3	2592|ACKEOJ_13185	0.0487805	2	41	0.0121212	2	4.02439	0	0	165	9307	prophage tail fiber N-terminal domain-containing protein
3	3144|NKIFAM_16030	0.0487805	2	41	0.0121212	2	4.02439	0	0	165	9307	prophage tail fiber N-terminal domain-containing protein
3	300|ACKEOJ_01550	0.0731707	3	41	0.0181818	3	4.02439	0	0	165	9307	Protease
3	821|BFDNHE_04165	1	41	41	0.278788	46	3.58696	0	0	165	9307	Protease
3	895|CMPOPK_04550	1	41	41	0.757576	125	1.32	0	0	165	9307	Protease
3	338|NFPLIM_01735	0.682927	28	41	0.212121	35	3.21951	4.43439e-17	1.23e-15	165	9307	protein tyrosine phosphatase
3	2605|NNANEA_13265	0.902439	37	41	0.321212	53	2.80948	1.3373e-21	3.85e-20	165	9307	Protein-export membrane protein SecG
3	387|NLNDPL_02010	1	41	41	0.412121	68	2.42647	0	0	165	9307	Protocatechuate 3,4-dioxygenase subunit alpha
3	1311|FPFJMH_06730	1	41	41	0.412121	68	2.42647	0	0	165	9307	Protocatechuate 3,4-dioxygenase subunit beta
3	1486|NLPGJD_07575	0.780488	32	41	0.230303	38	3.38896	6.31129e-22	1.83e-20	165	9307	PST family polysaccharide transporter
3	2804|GFNOIA_14330	0.97561	40	41	0.406061	67	2.40262	2.51121e-21	7.16e-20	165	9307	PTS ascorbate transporter subunit IIC
3	2028|OFPKGI_10350	0.268293	11	41	0.0848485	14	3.16202	8.66035e-07	2.14e-05	165	9307	PTS glucose transporter subunit IIB
3	1388|FPDMKI_07095	0.804878	33	41	0.393939	65	2.04315	5.40334e-11	1.44e-09	165	9307	PTS system beta-glucoside-specific EIIBCA component
3	3613|PHBDAA_18460	1	41	41	0.606061	100	1.65	0	0	165	9307	PTS system maltose-specific EIICB component
3	1877|AHPLAC_09515	0.0731707	3	41	0.0181818	3	4.02439	0	0	165	9307	Putative abortive phage resistance protein AbiGi, antitoxin
3	660|NKDDJC_03350	0.0487805	2	41	0.0121212	2	4.02439	0	0	165	9307	Putative ATP-dependent helicase DinG
3	469|BFDNHE_02380	0.95122	39	41	0.260606	43	3.65003	1.39944e-33	4.17e-32	165	9307	Putative ATP-dependent helicase DinG
3	2680|HMKKNM_13680	0.170732	7	41	0.0484848	8	3.52134	8.3313e-06	0.000198	165	9307	Putative bacteriophage protein
3	4090|FHBDJF_20900	0.170732	7	41	0.0484848	8	3.52134	8.3313e-06	0.000198	165	9307	Putative bacteriophage protein
3	4895|PJPPGE_25145	0.0487805	2	41	0.0121212	2	4.02439	0	0	165	9307	Putative copper-binding protein PcoE
3	457|AAKLON_02365	0.804878	33	41	0.248485	41	3.23914	1.59086e-21	4.58e-20	165	9307	Putative DNA polymerase V, subunit D
3	2750|MCANLA_13970	0.0487805	2	41	0.0121212	2	4.02439	0	0	165	9307	Putative endonuclease
3	750|IMBJOM_03805	1	41	41	0.775758	128	1.28906	0	0	165	9307	putative endopeptidase Spr
3	2040|CGPINI_10405	0.0487805	2	41	0.0121212	2	4.02439	0	0	165	9307	Putative hemolysin/haemagglutinin
3	2487|ABJKDN_12665	0.317073	13	41	0.0787879	13	4.02439	0	0	165	9307	Putative hemolysin/haemagglutinin
3	1271|HHBHIL_06445	0.0731707	3	41	0.0181818	3	4.02439	0	0	165	9307	Putative HTH-type transcriptional regulator
3	4271|OCMCFB_21880	1	41	41	0.70303	116	1.42241	0	0	165	9307	Putative HTH-type transcriptional regulator YbbH
3	2401|HMDBNC_12245	1	41	41	0.751515	124	1.33065	0	0	165	9307	Putative hydrolase YxeP
3	1242|OFPKGI_06320	0.097561	4	41	0.0242424	4	4.02439	0	0	165	9307	Putative lumazine-binding
3	317|DADFMI_01595	0.878049	36	41	0.315152	52	2.78612	2.71922e-20	7.66e-19	165	9307	Putative membrane protein
3	2324|JNDFLK_11885	0.926829	38	41	0.70303	116	1.31833	1.35585e-05	0.000321	165	9307	Putative microcin-H47 secretion/processing ATP-binding protein MchF
3	1179|DGGNNO_05975	1	41	41	0.793939	131	1.25954	0	0	165	9307	Putative N-acetylmannosamine-6-phosphate 2-epimerase
3	835|NLNDPL_04275	1	41	41	0.793939	131	1.25954	0	0	165	9307	Putative osmoprotectant uptake system permease protein yehW
3	1238|PFGDLM_06300	0.219512	9	41	0.0606061	10	3.62195	3.59213e-07	8.97e-06	165	9307	Putative phage protein
3	2879|GLEFJK_14725	0.121951	5	41	0.030303	5	4.02439	0	0	165	9307	Putative prophage tail fiber protein
3	4157|ACKEOJ_21200	0.0487805	2	41	0.0121212	2	4.02439	0	0	165	9307	Putative secreted protein
3	1162|AAKLON_05920	0.390244	16	41	0.151515	25	2.57561	7.0548e-07	1.75e-05	165	9307	Putative short chain dehydrogenease
3	4227|DLDCFO_21590	0.97561	40	41	0.448485	74	2.17535	1.05784e-18	2.97e-17	165	9307	Putative sulfate transporter ychM
3	1491|IJPBFO_07595	1	41	41	0.793939	131	1.25954	0	0	165	9307	putative transcriptional regulator
3	4791|DLDCFO_24505	0.0487805	2	41	0.0121212	2	4.02439	0	0	165	9307	putative transposase for transposon Tn903
3	3386|CGPINI_17280	0.414634	17	41	0.10303	17	4.02439	0	0	165	9307	Pyocin
3	3863|KBKOBA_19705	0.146341	6	41	0.0424242	7	3.44948	3.8716e-05	0.000896	165	9307	Pyosin/cloacin-T-dom domain-containing protein
3	2999|PKFPBE_15330	0.0487805	2	41	0.0121212	2	4.02439	0	0	165	9307	pyr operon leader peptide
3	275|BCLFCL_01400	0.95122	39	41	0.49697	82	1.91404	3.23661e-14	8.84e-13	165	9307	Pyridine nucleotide-disulfide oxidoreductase
3	667|FFDBKJ_03395	0.219512	9	41	0.0545455	9	4.02439	0	0	165	9307	Pyridoxal kinase
3	4360|GLEFJK_22305	0.170732	7	41	0.0424242	7	4.02439	0	0	165	9307	Pyrrolo-quinoline quinone
3	531|GHMLOO_02670	1	41	41	0.515152	85	1.94118	0	0	165	9307	Pyruvate dehydrogenase complex repressor
3	2439|PMDNPM_12460	0.097561	4	41	0.0242424	4	4.02439	0	0	165	9307	Qsc4
3	1324|FPDMKI_06775	1	41	41	0.484848	80	2.0625	0	0	165	9307	Radical SAM core domain-containing protein
3	445|PHBDAA_02280	0.853659	35	41	0.593939	98	1.43728	8.28851e-06	0.000198	165	9307	Rap1a domain-containing protein
3	4708|OLOLPE_24130	0.0731707	3	41	0.0181818	3	4.02439	0	0	165	9307	Recombinase
3	3568|AHPLAC_18170	0.097561	4	41	0.0242424	4	4.02439	0	0	165	9307	recombinase family protein
3	4353|NLNDPL_22220	0.0487805	2	41	0.0121212	2	4.02439	0	0	165	9307	Recombinase family protein
3	4284|AHPLAC_21880	0.0487805	2	41	0.0121212	2	4.02439	0	0	165	9307	recombinase RecT
3	2114|ACKEOJ_10750	0.0487805	2	41	0.0121212	2	4.02439	0	0	165	9307	regulatory protein GemA
3	4640|ACKEOJ_23670	0.0487805	2	41	0.0121212	2	4.02439	0	0	165	9307	Relaxase/helicase
3	4628|ACKEOJ_23610	0.0487805	2	41	0.0121212	2	4.02439	0	0	165	9307	RelB antitoxin domain-containing protein
3	4706|NKDDJC_24185	0.0487805	2	41	0.0121212	2	4.02439	0	0	165	9307	Replication endonuclease
3	1997|LBBFAH_10165	0.195122	8	41	0.0545455	9	3.57724	1.75116e-06	4.31e-05	165	9307	Replication endonuclease
3	1575|PMDNPM_08035	0.0731707	3	41	0.0181818	3	4.02439	0	0	165	9307	replication protein
3	2454|DEPBIB_12555	0.170732	7	41	0.0484848	8	3.52134	8.3313e-06	0.000198	165	9307	replication protein
3	129|PKFPBE_00670	0.97561	40	41	0.242424	40	4.02439	0	0	165	9307	Response regulator transcription factor
3	2136|KOILIH_10885	0.0731707	3	41	0.0181818	3	4.02439	0	0	165	9307	response regulator transcription factor
3	1604|OJJPED_08140	0.0731707	3	41	0.0181818	3	4.02439	0	0	165	9307	Restriction endonuclease
3	2145|GLEFJK_10925	0.121951	5	41	0.030303	5	4.02439	0	0	165	9307	restriction endonuclease subunit S
3	2989|DADFMI_15280	0.0487805	2	41	0.0121212	2	4.02439	0	0	165	9307	restriction endonuclease subunit S
3	3381|OJPCPN_17245	0.097561	4	41	0.0242424	4	4.02439	0	0	165	9307	restriction endonuclease subunit S
3	3739|KGKGOD_19105	0.0731707	3	41	0.0181818	3	4.02439	0	0	165	9307	restriction endonuclease subunit S
3	3752|HMKKNM_19150	0.0487805	2	41	0.0121212	2	4.02439	0	0	165	9307	restriction endonuclease subunit S
3	718|NKDDJC_03645	0.0487805	2	41	0.0121212	2	4.02439	0	0	165	9307	restriction endonuclease subunit S
3	767|LLNDHJ_03895	0.0487805	2	41	0.0121212	2	4.02439	0	0	165	9307	restriction endonuclease subunit S
3	4277|OJJPED_21925	0.0731707	3	41	0.0181818	3	4.02439	0	0	165	9307	Reverse transcriptase (RNA-dependent DNA polymerase)
3	2450|DEPBIB_12535	0.121951	5	41	0.030303	5	4.02439	0	0	165	9307	Rha family transcriptional regulator
3	3836|KBKOBA_19570	0.121951	5	41	0.030303	5	4.02439	0	0	165	9307	Rha family transcriptional regulator
3	1818|FFDBKJ_09235	0.585366	24	41	0.193939	32	3.01829	5.80863e-13	1.56e-11	165	9307	Rhamnosyltransferase WbbL
3	1345|GNBHGC_06860	0.95122	39	41	0.70303	116	1.35303	1.04191e-06	2.57e-05	165	9307	Rhizopine-binding protein
3	4645|DADFMI_23860	0.0487805	2	41	0.0121212	2	4.02439	0	0	165	9307	RHS repeat protein
3	1052|KLIJMD_05325	1	41	41	0.436364	72	2.29167	0	0	165	9307	Ribonuclease E
3	3820|LBBFAH_19490	0.95122	39	41	0.612121	101	1.55397	1.38458e-09	3.61e-08	165	9307	Ribose import ATP-binding protein RbsA
3	4768|FPFJMH_24505	0.97561	40	41	0.781818	129	1.24787	7.44732e-06	0.000179	165	9307	Ribose operon repressor
3	3968|NKIFAM_20305	1	41	41	0.339394	56	2.94643	0	0	165	9307	Ribosomal protein S3
3	3722|AHPLAC_18970	0.95122	39	41	0.569697	94	1.66969	3.87825e-11	1.03e-09	165	9307	Ribosome maturation protein RimP
3	1623|LBBFAH_08270	0.0731707	3	41	0.0181818	3	4.02439	0	0	165	9307	RimK domain-containing protein
3	236|ECNGMO_01230	0.0731707	3	41	0.0181818	3	4.02439	0	0	165	9307	RNA helicase
3	2752|MCANLA_13980	0.0487805	2	41	0.0121212	2	4.02439	0	0	165	9307	RNA polymerase sigma factor
3	1215|FPFJMH_06250	0.829268	34	41	0.381818	63	2.17189	8.26489e-13	2.22e-11	165	9307	RNA polymerase sigma factor
3	879|OCMCFB_04455	1	41	41	0.721212	119	1.38655	0	0	165	9307	RNA polymerase subunit sigma-70
3	2846|ABJKDN_14490	0.0731707	3	41	0.0181818	3	4.02439	0	0	165	9307	RNA-directed DNA polymerase
3	3864|DGGNNO_19745	0.609756	25	41	0.236364	39	2.57974	8.29221e-11	2.2e-09	165	9307	RNAse-A-bac domain-containing protein
3	4664|CMPOPK_23890	0.414634	17	41	0.181818	30	2.28049	4.84245e-06	0.000117	165	9307	S8 family serine peptidase
3	1654|NKDDJC_08385	0.0731707	3	41	0.0181818	3	4.02439	0	0	165	9307	S-adenosylhomocysteine hydrolase
3	298|ACKEOJ_01540	0.0731707	3	41	0.0181818	3	4.02439	0	0	165	9307	S-adenosyl-L-methionine-dependent methyltransferase
3	356|HHBHIL_01785	0.780488	32	41	0.224242	37	3.48055	8.83994e-23	2.58e-21	165	9307	SAF domain protein
3	4686|NKDDJC_24085	0.0487805	2	41	0.0121212	2	4.02439	0	0	165	9307	SASA domain-containing protein
3	3615|OIHKIA_18540	0.0731707	3	41	0.0181818	3	4.02439	0	0	165	9307	SAVED domain-containing protein
3	3681|PKFPBE_18835	1	41	41	0.369697	61	2.70492	0	0	165	9307	SCPU domain-containing protein
3	4734|LBBFAH_24235	0.0487805	2	41	0.0121212	2	4.02439	0	0	165	9307	SDR family NAD(P)-dependent oxidoreductase
3	1509|NLNDPL_07705	0.146341	6	41	0.0363636	6	4.02439	0	0	165	9307	SDR family oxidoreductase
3	2749|GLEFJK_14040	0.121951	5	41	0.030303	5	4.02439	0	0	165	9307	SDR family oxidoreductase
3	448|LABIEN_02260	1	41	41	0.418182	69	2.3913	0	0	165	9307	SDR family oxidoreductase
3	712|HHBHIL_03600	0.097561	4	41	0.0242424	4	4.02439	0	0	165	9307	SDR family oxidoreductase
3	1537|NLNDPL_07845	0.0487805	2	41	0.0121212	2	4.02439	0	0	165	9307	Sec-independent protein translocase protein TatB
3	4683|KOILIH_23950	0.121951	5	41	0.030303	5	4.02439	0	0	165	9307	Sec-independent protein translocase protein TatB
3	2052|ACKEOJ_10420	0.146341	6	41	0.0363636	6	4.02439	0	0	165	9307	Sensor protein
3	3167|FPFJMH_16320	1	41	41	0.787879	130	1.26923	0	0	165	9307	Sensor protein
3	1015|KBKOBA_05135	0.146341	6	41	0.0363636	6	4.02439	0	0	165	9307	serine hydrolase
3	2848|GLEFJK_14570	0.121951	5	41	0.030303	5	4.02439	0	0	165	9307	serine protease
3	822|BFDNHE_04170	1	41	41	0.278788	46	3.58696	0	0	165	9307	Serralysin
3	1128|OFPKGI_05745	1	41	41	0.709091	117	1.41026	0	0	165	9307	Serralysin G
3	5062|MCANLA_25835	0.0487805	2	41	0.0121212	2	4.02439	0	0	165	9307	S-formylglutathione hydrolase
3	4277|LCFPMB_21870	0.585366	24	41	0.145455	24	4.02439	0	0	165	9307	SgcJ/EcaC family oxidoreductase
3	5067|KLGFMB_25940	0.97561	40	41	0.521212	86	1.87181	5.62397e-15	1.54e-13	165	9307	ShlB/FhaC/HecB family hemolysin secretion/activation protein
3	743|KOILIH_03775	0.0731707	3	41	0.0181818	3	4.02439	0	0	165	9307	Short chain dehydrogenase
3	463|OCMCFB_02355	1	41	41	0.793939	131	1.25954	0	0	165	9307	Short-chain dehydrogenase
3	1964|PMDNPM_10005	0.097561	4	41	0.0242424	4	4.02439	0	0	165	9307	Short-chain dehydrogenase/reductase
3	4278|KBKOBA_21835	0.170732	7	41	0.0424242	7	4.02439	0	0	165	9307	Short-chain dehydrogenase/reductase SDR
3	2552|KFNKFF_13020	0.0487805	2	41	0.0121212	2	4.02439	0	0	165	9307	Signal recognition particle receptor FtsY
3	4591|ECNGMO_23520	0.0487805	2	41	0.0121212	2	4.02439	0	0	165	9307	Signal recognition particle receptor FtsY
3	2354|LCFPMB_12070	0.780488	32	41	0.236364	39	3.30206	3.85189e-21	1.1e-19	165	9307	Signal recognition particle receptor FtsY
3	4223|ACKEOJ_21535	0.0487805	2	41	0.0121212	2	4.02439	0	0	165	9307	SIR2 family protein
3	1621|LBBFAH_08260	0.0731707	3	41	0.0181818	3	4.02439	0	0	165	9307	SIR2-2 domain-containing protein
3	3737|KGKGOD_19095	0.0731707	3	41	0.0181818	3	4.02439	0	0	165	9307	Site-specific DNA-methyltransferase (adenine-specific)
3	3780|ABJKDN_19275	0.0731707	3	41	0.0181818	3	4.02439	0	0	165	9307	Site-specific DNA-methyltransferase (adenine-specific)
3	3772|DEPBIB_19325	0.121951	5	41	0.030303	5	4.02439	0	0	165	9307	SLATT domain-containing protein
3	2017|HMDBNC_10255	0.97561	40	41	0.29697	49	3.28522	4.18926e-31	1.24e-29	165	9307	SmfE protein
3	4020|DADFMI_20565	0.97561	40	41	0.29697	49	3.28522	4.18926e-31	1.24e-29	165	9307	SmfF protein
3	4354|GLEFJK_22275	0.170732	7	41	0.0424242	7	4.02439	0	0	165	9307	SMP-30/gluconolactonase/LRE family protein
3	898|EEMOAL_04580	0.121951	5	41	0.030303	5	4.02439	0	0	165	9307	SMP-30/gluconolactonase/LRE family protein
3	13|NKDDJC_00070	0.0487805	2	41	0.0121212	2	4.02439	0	0	165	9307	Sorbitol dehydrogenase
3	2789|DLDCFO_14250	0.341463	14	41	0.0848485	14	4.02439	0	0	165	9307	Sorbitol dehydrogenase
3	2028|MCANLA_10310	0.097561	4	41	0.0242424	4	4.02439	0	0	165	9307	SPFH domain / Band 7 family protein
3	4040|OFPKGI_20655	1	41	41	0.369697	61	2.70492	0	0	165	9307	Spore coat protein
3	2837|BFDNHE_14520	1	41	41	0.369697	61	2.70492	0	0	165	9307	Spore coat protein U
3	679|PMDNPM_03460	1	41	41	0.369697	61	2.70492	0	0	165	9307	Spore coat protein U
3	489|AAKLON_02525	0.853659	35	41	0.490909	81	1.73893	4.03695e-09	1.05e-07	165	9307	SSP1
3	3775|ABJKDN_19250	0.0731707	3	41	0.0181818	3	4.02439	0	0	165	9307	Stem cell self-renewal protein Piwi domain-containing protein
3	1304|OJJPED_06615	0.0731707	3	41	0.0181818	3	4.02439	0	0	165	9307	S-type pyocin domain-containing protein
3	2956|OFPKGI_15125	0.097561	4	41	0.0242424	4	4.02439	0	0	165	9307	Substrate-binding region of ABC-type glycine betaine transport system
3	570|KLIJMD_02900	1	41	41	0.412121	68	2.42647	0	0	165	9307	Sugar ABC transporter ATP-binding protein
3	1696|ACICMJ_08585	1	41	41	0.533333	88	1.875	0	0	165	9307	Sugar ABC transporter permease
3	753|FPFJMH_03840	0.0487805	2	41	0.0121212	2	4.02439	0	0	165	9307	Sugar glycosyltransferase
3	3958|OFPKGI_20240	1	41	41	0.606061	100	1.65	0	0	165	9307	Sugar isomerase
3	1610|AHPLAC_08125	0.853659	35	41	0.460606	76	1.85334	2.55512e-10	6.77e-09	165	9307	Sugar transporter
3	299|FLIAAL_01505	1	41	41	0.418182	69	2.3913	0	0	165	9307	Sugar-binding domain protein
3	4298|ECNGMO_21995	0.268293	11	41	0.0848485	14	3.16202	8.66035e-07	2.14e-05	165	9307	Sulfatase
3	92|IJPBFO_00465	1	41	41	0.569697	94	1.75532	0	0	165	9307	Sulfite reductase [NADPH] flavoprotein alpha-component
3	1900|LBBFAH_09675	1	41	41	0.787879	130	1.26923	0	0	165	9307	Sulfoxide reductase catalytic subunit yedY
3	1194|KOILIH_06075	1	41	41	0.424242	70	2.35714	0	0	165	9307	T2SSC domain-containing protein
3	4488|MCANLA_22900	0.0487805	2	41	0.0121212	2	4.02439	0	0	165	9307	Tail assembly protein
3	3693|HMKKNM_18850	0.0487805	2	41	0.0121212	2	4.02439	0	0	165	9307	tail fiber assembly protein
3	2643|ABJKDN_13465	0.195122	8	41	0.0606061	10	3.21951	1.42787e-05	0.000337	165	9307	Tail fiber assembly protein
3	3157|ABJKDN_16095	0.121951	5	41	0.030303	5	4.02439	0	0	165	9307	Tail fiber domain-containing protein
3	3903|CGPINI_19930	0.0487805	2	41	0.0121212	2	4.02439	0	0	165	9307	Tail fiber domain-containing protein
3	1417|AAKLON_07210	0.560976	23	41	0.145455	24	3.85671	3.29137e-18	9.21e-17	165	9307	Tail fiber domain-containing protein
3	3692|HMKKNM_18845	0.0487805	2	41	0.0121212	2	4.02439	0	0	165	9307	tail fiber protein
3	3259|NKDDJC_16700	0.0487805	2	41	0.0121212	2	4.02439	0	0	165	9307	tape measure protein
3	3640|OJJPED_18650	0.0731707	3	41	0.0181818	3	4.02439	0	0	165	9307	tape measure protein
3	4623|LCFPMB_23775	0.0487805	2	41	0.0121212	2	4.02439	0	0	165	9307	Tartrate dehydrogenase
3	413|KBKOBA_02070	0.146341	6	41	0.0363636	6	4.02439	0	0	165	9307	Terminase
3	4202|EEMOAL_21450	0.146341	6	41	0.0363636	6	4.02439	0	0	165	9307	Terminase
3	2645|HMKKNM_13505	0.0487805	2	41	0.0121212	2	4.02439	0	0	165	9307	terminase family protein
3	3008|GLEFJK_15370	0.146341	6	41	0.0424242	7	3.44948	3.8716e-05	0.000896	165	9307	terminase small subunit
3	1733|KOILIH_08830	0.170732	7	41	0.0424242	7	4.02439	0	0	165	9307	TetR family transcriptional regulator
3	1160|ECNGMO_05875	0.292683	12	41	0.0727273	12	4.02439	0	0	165	9307	TetR/AcrR family transcriptional regulator
3	2688|ACICMJ_13715	1	41	41	0.515152	85	1.94118	0	0	165	9307	TetR/AcrR family transcriptional regulator
3	611|DLDCFO_03150	0.780488	32	41	0.193939	32	4.02439	0	0	165	9307	TetR/AcrR family transcriptional regulator
3	4638|ACKEOJ_23660	0.0487805	2	41	0.0121212	2	4.02439	0	0	165	9307	tetracycline efflux MFS transporter Tet(A)
3	4639|ACKEOJ_23665	0.0487805	2	41	0.0121212	2	4.02439	0	0	165	9307	tetracycline resistance transcriptional repressor TetR(A)
3	2860|HHBHIL_14615	0.0487805	2	41	0.0121212	2	4.02439	0	0	165	9307	Tetrathionate reductase subunit TtrC
3	1889|PKFPBE_09600	0.95122	39	41	0.70303	116	1.35303	1.04191e-06	2.57e-05	165	9307	Tetrathionate reductase subunit TtrC
3	4000|OLOLPE_20430	0.902439	37	41	0.333333	55	2.70732	1.38494e-20	3.92e-19	165	9307	Thioesterase domain-containing protein
3	3754|CGPINI_19170	1	41	41	0.569697	94	1.75532	0	0	165	9307	Thiol:disulfide interchange protein DsbA
3	1206|KBKOBA_06100	1	41	41	0.793939	131	1.25954	0	0	165	9307	Thymidylate kinase
3	1664|LABIEN_08445	1	41	41	0.793939	131	1.25954	0	0	165	9307	Thymidylate kinase
3	238|LBNCAM_01215	1	41	41	0.793939	131	1.25954	0	0	165	9307	Thymidylate kinase
3	4062|OJPCPN_20720	0.0487805	2	41	0.0121212	2	4.02439	0	0	165	9307	TIR domain-containing protein
3	2699|NKDDJC_13845	0.0487805	2	41	0.0121212	2	4.02439	0	0	165	9307	Tn3-like element Tn5403 family transposase
3	4636|ACKEOJ_23650	0.0487805	2	41	0.0121212	2	4.02439	0	0	165	9307	TnpA (Tn3)
3	4952|EEMOAL_25380	0.0487805	2	41	0.0121212	2	4.02439	0	0	165	9307	TnpA domain protein
3	2136|KBKOBA_10820	0.121951	5	41	0.030303	5	4.02439	0	0	165	9307	TolC family protein
3	1845|LLNDHJ_09410	1	41	41	0.721212	119	1.38655	0	0	165	9307	TonB-C domain-containing protein
3	1399|KBKOBA_07090	0.829268	34	41	0.381818	63	2.17189	8.26489e-13	2.22e-11	165	9307	TonB-C domain-containing protein
3	413|PHBDAA_02120	0.829268	34	41	0.375758	62	2.20692	3.89173e-13	1.06e-11	165	9307	TonB-dependent heme receptor A
3	3685|NKDDJC_18930	0.634146	26	41	0.212121	35	2.98955	4.94752e-14	1.35e-12	165	9307	TonB-dependent receptor
3	1575|NKDDJC_07980	0.341463	14	41	0.0848485	14	4.02439	0	0	165	9307	TonB-dependent siderophore receptor
3	4148|OJPCPN_21175	0.0731707	3	41	0.0181818	3	4.02439	0	0	165	9307	TonB-dependent siderophore receptor
3	2576|DADFMI_13150	0.0487805	2	41	0.0121212	2	4.02439	0	0	165	9307	Toxin CbtA
3	1317|ACKEOJ_06690	0.0487805	2	41	0.0121212	2	4.02439	0	0	165	9307	Toxin CdiA
3	1909|DEPBIB_09705	0.146341	6	41	0.0363636	6	4.02439	0	0	165	9307	Toxin CdiA
3	3783|PMDNPM_19385	0.0731707	3	41	0.0181818	3	4.02439	0	0	165	9307	Toxin CdiA
3	863|ABJKDN_04415	0.0731707	3	41	0.0181818	3	4.02439	0	0	165	9307	Toxin CdiA
3	872|OFPKGI_04445	0.804878	33	41	0.448485	74	1.79466	1.13746e-08	2.9e-07	165	9307	Toxin HigB-2
3	3950|IMBJOM_20190	0.853659	35	41	0.321212	53	2.65762	4.11328e-18	1.15e-16	165	9307	Toxin-activating lysine-acyltransferase
3	2474|KLGFMB_12615	0.95122	39	41	0.618182	102	1.53874	2.24392e-09	5.83e-08	165	9307	Toxin-antitoxin biofilm protein TabA
3	4337|PMDNPM_22190	0.0731707	3	41	0.0181818	3	4.02439	0	0	165	9307	Transcriptional activator CadC
3	864|LABIEN_04355	1	41	41	0.787879	130	1.26923	0	0	165	9307	Transcriptional activator protein CopR
3	2053|ACKEOJ_10425	0.146341	6	41	0.0363636	6	4.02439	0	0	165	9307	Transcriptional activator protein CzcR
3	302|ACKEOJ_01560	0.0731707	3	41	0.0181818	3	4.02439	0	0	165	9307	Transcriptional regulator
3	3160|ACKEOJ_16095	0.0487805	2	41	0.0121212	2	4.02439	0	0	165	9307	Transcriptional regulator
3	3457|ECNGMO_17680	0.0487805	2	41	0.0121212	2	4.02439	0	0	165	9307	Transcriptional regulator
3	4650|LLNDHJ_23895	0.0487805	2	41	0.0121212	2	4.02439	0	0	165	9307	Transcriptional regulator
3	654|FPFJMH_03345	0.0487805	2	41	0.0121212	2	4.02439	0	0	165	9307	transcriptional regulator
3	3929|AAMHMK_20085	1	41	41	0.769697	127	1.29921	0	0	165	9307	Transcriptional regulator EbgR
3	2039|FPFJMH_10475	0.0487805	2	41	0.0121212	2	4.02439	0	0	165	9307	Transcriptional regulator LysR family
3	795|KLIJMD_04035	0.341463	14	41	0.0848485	14	4.02439	0	0	165	9307	Transcriptional regulator, AraC family
3	4353|GLEFJK_22270	0.170732	7	41	0.0424242	7	4.02439	0	0	165	9307	Transcriptional regulator, LysR family
3	4358|GLEFJK_22295	0.170732	7	41	0.0424242	7	4.02439	0	0	165	9307	Transcriptional regulator, TetR family
3	3794|OJPCPN_19370	1	41	41	0.660606	109	1.51376	0	0	165	9307	Transcriptional regulatory protein CreB
3	3651|NLNDPL_18660	1	41	41	0.569697	94	1.75532	0	0	165	9307	Transcriptional regulatory protein RcsB
3	3733|LBBFAH_19045	1	41	41	0.569697	94	1.75532	0	0	165	9307	Transcriptional regulatory protein RcsB
3	4215|NLNDPL_21525	0.0487805	2	41	0.0121212	2	4.02439	0	0	165	9307	Transcriptional repressor FrmR
3	4634|OFPKGI_23760	0.097561	4	41	0.0242424	4	4.02439	0	0	165	9307	Transketolase
3	758|KBKOBA_03840	1	41	41	0.418182	69	2.3913	0	0	165	9307	Transketolase
3	3347|PMDNPM_17110	0.121951	5	41	0.030303	5	4.02439	0	0	165	9307	Transketolase 1
3	4547|DLDCFO_23250	0.219512	9	41	0.0545455	9	4.02439	0	0	165	9307	Transketolase 1
3	1951|CMPOPK_09905	1	41	41	0.418182	69	2.3913	0	0	165	9307	Transketolase 2
3	2943|CLHJCC_15030	0.97561	40	41	0.781818	129	1.24787	7.44732e-06	0.000179	165	9307	Translesion error-prone DNA polymerase V subunit UmuC
3	2593|EEMOAL_13245	0.585366	24	41	0.193939	32	3.01829	5.80863e-13	1.56e-11	165	9307	Transport permease protein
3	2679|ABJKDN_13645	0.170732	7	41	0.0424242	7	4.02439	0	0	165	9307	Transporter
3	3154|OIHKIA_16150	0.0731707	3	41	0.0181818	3	4.02439	0	0	165	9307	transporter substrate-binding domain-containing protein
3	1676|OJJPED_08505	0.0487805	2	41	0.0121212	2	4.02439	0	0	165	9307	transposase
3	2294|DEPBIB_11695	0.121951	5	41	0.030303	5	4.02439	0	0	165	9307	transposase
3	4775|PJPPGE_24450	0.0487805	2	41	0.0121212	2	4.02439	0	0	165	9307	transposase
3	4721|MAHNBG_24190	0.0731707	3	41	0.0181818	3	4.02439	0	0	165	9307	Transposase of IS3 family
3	4722|MAHNBG_24195	0.0731707	3	41	0.0181818	3	4.02439	0	0	165	9307	Transposase of IS3 family
3	4762|OJJPED_24440	0.097561	4	41	0.0242424	4	4.02439	0	0	165	9307	Transposase of IS4 family
3	2884|GLEFJK_14750	0.121951	5	41	0.030303	5	4.02439	0	0	165	9307	Transposase of ISAba7, IS5 family
3	4781|PJPPGE_24480	0.0487805	2	41	0.0121212	2	4.02439	0	0	165	9307	Transposase Tn3 family protein
3	4374|FFDBKJ_22370	0.0487805	2	41	0.0121212	2	4.02439	0	0	165	9307	Transposase-31 domain-containing protein
3	2721|PKFPBE_13880	1	41	41	0.49697	82	2.0122	0	0	165	9307	Trk system potassium uptake protein
3	1665|PKFPBE_08435	0.902439	37	41	0.333333	55	2.70732	1.38494e-20	3.92e-19	165	9307	Tryptophan 2,3-dioxygenase
3	1960|PMDNPM_09985	0.097561	4	41	0.0242424	4	4.02439	0	0	165	9307	TVP38/TMEM64 family membrane protein
3	2501|DLDCFO_12775	0.0731707	3	41	0.0181818	3	4.02439	0	0	165	9307	two component system response regulator
3	1099|AHPLAC_05540	0.097561	4	41	0.0242424	4	4.02439	0	0	165	9307	Type 1 fimbrial protein
3	1727|OIHKIA_08840	0.0731707	3	41	0.0181818	3	4.02439	0	0	165	9307	type 1 fimbrial protein
3	2128|KOILIH_10845	0.0731707	3	41	0.0181818	3	4.02439	0	0	165	9307	type 1 fimbrial protein
3	2131|KOILIH_10860	0.0731707	3	41	0.0181818	3	4.02439	0	0	165	9307	type 1 fimbrial protein
3	2134|KOILIH_10875	0.0731707	3	41	0.0181818	3	4.02439	0	0	165	9307	type 1 fimbrial protein
3	2732|GLEFJK_13955	0.121951	5	41	0.030303	5	4.02439	0	0	165	9307	type 1 fimbrial protein
3	2732|LBBFAH_13940	0.195122	8	41	0.0484848	8	4.02439	0	0	165	9307	Type 1 fimbrial protein
3	3057|ECNGMO_15600	0.0731707	3	41	0.0181818	3	4.02439	0	0	165	9307	type 1 fimbrial protein
3	3136|OLOLPE_16035	1	41	41	0.563636	93	1.77419	0	0	165	9307	Type 1 fimbrial protein
3	3139|DLDCFO_16030	1	41	41	0.272727	45	3.66667	0	0	165	9307	Type 1 fimbrial protein
3	3167|OIHKIA_16215	0.0731707	3	41	0.0181818	3	4.02439	0	0	165	9307	type 1 fimbrial protein
3	3213|KFNKFF_16435	1	41	41	0.272727	45	3.66667	0	0	165	9307	Type 1 fimbrial protein
3	3668|DADFMI_18785	1	41	41	0.272727	45	3.66667	0	0	165	9307	Type 1 fimbrial protein
3	449|ABJKDN_02320	0.097561	4	41	0.0242424	4	4.02439	0	0	165	9307	Type 1 fimbrial protein
3	122|KLIJMD_00635	0.97561	40	41	0.30303	50	3.21951	2.32737e-30	6.88e-29	165	9307	Type 1 fimbrial protein
3	1507|HHBHIL_07650	0.536585	22	41	0.206061	34	2.60402	1.69724e-09	4.42e-08	165	9307	type 1 fimbrial protein
3	3779|ABJKDN_19270	0.0731707	3	41	0.0181818	3	4.02439	0	0	165	9307	Type I restriction endonuclease subunit S
3	3740|KGKGOD_19110	0.0731707	3	41	0.0181818	3	4.02439	0	0	165	9307	Type I restriction enzyme R Protein
3	3781|ABJKDN_19280	0.0731707	3	41	0.0181818	3	4.02439	0	0	165	9307	Type I site-specific deoxyribonuclease
3	1763|LLNDHJ_08990	1	41	41	0.424242	70	2.35714	0	0	165	9307	Type II secretion system core protein G
3	700|FHBDJF_03570	1	41	41	0.424242	70	2.35714	0	0	165	9307	Type II secretion system pilot lipoprotein GspS
3	1882|KLIJMD_09560	0.97561	40	41	0.418182	69	2.33298	1.55855e-20	4.41e-19	165	9307	Type II secretion system protein E
3	2591|NKIFAM_13190	1	41	41	0.424242	70	2.35714	0	0	165	9307	Type II secretion system protein GspD
3	1641|FCJBKG_08385	1	41	41	0.412121	68	2.42647	0	0	165	9307	Type II secretion system protein GspH
3	2216|OFPKGI_11315	1	41	41	0.424242	70	2.35714	0	0	165	9307	Type II secretion system protein I
3	2217|OFPKGI_11320	1	41	41	0.248485	41	4.02439	0	0	165	9307	Type II secretion system protein J
3	2138|FFDBKJ_10875	1	41	41	0.412121	68	2.42647	0	0	165	9307	Type II secretion system protein K
3	1112|BCLFCL_05715	0.97561	40	41	0.418182	69	2.33298	1.55855e-20	4.41e-19	165	9307	Type II secretion system protein L
3	1952|LLAELB_09925	0.097561	4	41	0.0242424	4	4.02439	0	0	165	9307	type II secretion system protein M
3	1670|LGHFDC_08520	0.902439	37	41	0.4	66	2.2561	5.08564e-16	1.41e-14	165	9307	Type II secretion system protein M
3	47|NKDDJC_00240	0.0487805	2	41	0.0121212	2	4.02439	0	0	165	9307	type II toxin-antitoxin system Phd/YefM family antitoxin
3	1662|GDPGFM_08430	0.853659	35	41	0.272727	45	3.13008	1.58537e-22	4.62e-21	165	9307	type II toxin-antitoxin system RelE/ParE family toxin
3	4570|ACKEOJ_23320	0.0487805	2	41	0.0121212	2	4.02439	0	0	165	9307	Type IV secretion protein DotA
3	2097|FBDIIH_10710	0.512195	21	41	0.181818	30	2.81707	3.75338e-10	9.93e-09	165	9307	Type IV secretion protein Rhs
3	3226|KLIJMD_16525	0.097561	4	41	0.0242424	4	4.02439	0	0	165	9307	type IV toxin-antitoxin system YeeU family antitoxin
3	1300|NKIFAM_06615	0.0487805	2	41	0.0121212	2	4.02439	0	0	165	9307	Type VI secretion system tip protein VgrG
3	218|FFDBKJ_01115	0.609756	25	41	0.151515	25	4.02439	0	0	165	9307	Type VI secretion system tip protein VgrG
3	219|KLIJMD_01120	0.0731707	3	41	0.0181818	3	4.02439	0	0	165	9307	Type VI secretion system tip protein VgrG
3	384|ACKEOJ_01970	0.0487805	2	41	0.0121212	2	4.02439	0	0	165	9307	Type VI secretion system tip protein VgrG
3	522|LCFPMB_02690	0.0487805	2	41	0.0121212	2	4.02439	0	0	165	9307	Type VI secretion system tip protein VgrG
3	5265|GMAAGF_27050	0.97561	40	41	0.678788	112	1.43728	6.44687e-09	1.67e-07	165	9307	Type VI secretion system tip protein VgrG
3	748|AHPLAC_03770	0.365854	15	41	0.0909091	15	4.02439	0	0	165	9307	Type-1 fimbrial protein subunit
3	929|ACKEOJ_04710	0.0487805	2	41	0.0121212	2	4.02439	0	0	165	9307	Type-1 fimbrial protein subunit
3	1850|FFDBKJ_09395	0.97561	40	41	0.575758	95	1.69448	1.24261e-12	3.33e-11	165	9307	Type-1 fimbrial protein, A chain
3	1781|AHPLAC_09025	0.0731707	3	41	0.0181818	3	4.02439	0	0	165	9307	Tyr recombinase domain-containing protein
3	3450|FPFJMH_17780	0.0487805	2	41	0.0121212	2	4.02439	0	0	165	9307	Tyr recombinase domain-containing protein
3	135|HHBHIL_00675	0.097561	4	41	0.0242424	4	4.02439	0	0	165	9307	Tyrosine phenol-lyase
3	3422|OIHKIA_17520	1	41	41	0.569697	94	1.75532	0	0	165	9307	Tyrosine recombinase XerD
3	4438|FFDBKJ_22695	0.0487805	2	41	0.0121212	2	4.02439	0	0	165	9307	tyrosine-type recombinase/integrase
3	906|HHBHIL_04595	0.0487805	2	41	0.0121212	2	4.02439	0	0	165	9307	tyrosine-type recombinase/integrase
3	1629|CNKBIF_08275	0.292683	12	41	0.115152	19	2.54172	2.2991e-05	0.000539	165	9307	tyrosine-type recombinase/integrase
3	2975|GLEFJK_15205	0.146341	6	41	0.0424242	7	3.44948	3.8716e-05	0.000896	165	9307	Tyrosine-type recombinase/integrase
3	283|KOILIH_01445	0.0731707	3	41	0.0181818	3	4.02439	0	0	165	9307	Uncharacterized ABC transporter ATP-binding protein YheS
3	2216|OJJPED_11290	0.0487805	2	41	0.0121212	2	4.02439	0	0	165	9307	Uncharacterized protein HI_1410
3	4189|ACKEOJ_21360	0.0487805	2	41	0.0121212	2	4.02439	0	0	165	9307	Uncharacterized protein ORF C83
3	1719|MCANLA_08735	0.0487805	2	41	0.0121212	2	4.02439	0	0	165	9307	Uncharacterized protein YfdR
3	39|ECNGMO_00195	1	41	41	0.769697	127	1.29921	0	0	165	9307	Uncharacterized protein YgjJ
3	3637|IDHLPJ_18640	1	41	41	0.587879	97	1.70103	0	0	165	9307	Uncharacterized zinc-type alcohol dehydrogenase-like protein YahK
3	1318|FOMLAI_06700	0.707317	29	41	0.218182	36	3.24187	4.90066e-18	1.37e-16	165	9307	Undecaprenyl-phosphate glucose phosphotransferase
3	613|NKDDJC_03110	1	41	41	0.684848	113	1.46018	0	0	165	9307	UPF0181 protein BHU62_10235
3	4546|CBGBNB_23235	0.95122	39	41	0.733333	121	1.29712	7.30855e-06	0.000177	165	9307	UPF0261 protein Spro_4740
3	3955|OJJPED_20270	0.829268	34	41	0.472727	78	1.75422	9.30646e-09	2.38e-07	165	9307	Ureidoglycolate dehydrogenase
3	621|EOBKKH_03180	0.829268	34	41	0.472727	78	1.75422	9.30646e-09	2.38e-07	165	9307	Ureidoglycolate hydrolase
3	235|KGKGOD_01180	0.658537	27	41	0.163636	27	4.02439	0	0	165	9307	Uroporphyrinogen III methylase
3	4764|FPFJMH_24485	0.0487805	2	41	0.0121212	2	4.02439	0	0	165	9307	Uroporphyrinogen III methylase
3	3427|NLNDPL_17505	1	41	41	0.715152	118	1.39831	0	0	165	9307	Usher protein FimD
3	1262|OJJPED_06400	0.0731707	3	41	0.0181818	3	4.02439	0	0	165	9307	VENN motif pre-toxin domain-containing protein
3	418|OIHKIA_02115	0.097561	4	41	0.0242424	4	4.02439	0	0	165	9307	VENN motif pre-toxin domain-containing protein
3	3168|CMEKPM_16175	1	41	41	0.751515	124	1.33065	0	0	165	9307	Virulence factor
3	1898|HMKKNM_09645	0.0731707	3	41	0.0181818	3	4.02439	0	0	165	9307	Virulence-associated E family protein
3	3436|NNANEA_17545	0.97561	40	41	0.430303	71	2.26726	8.90342e-20	2.51e-18	165	9307	Vitamin B12 transporter BtuB
3	1057|OJJPED_05365	0.097561	4	41	0.0242424	4	4.02439	0	0	165	9307	VOC domain-containing protein
3	3391|NKIFAM_17300	0.829268	34	41	0.551515	91	1.50362	3.64448e-06	8.86e-05	165	9307	VOC domain-containing protein
3	4282|DLDCFO_21865	0.0487805	2	41	0.0121212	2	4.02439	0	0	165	9307	VUT family protein
3	1802|OFPKGI_09195	0.097561	4	41	0.0242424	4	4.02439	0	0	165	9307	winged helix-turn-helix domain-containing protein
3	3053|ECNGMO_15580	0.0731707	3	41	0.0181818	3	4.02439	0	0	165	9307	winged helix-turn-helix domain-containing protein
3	3055|ECNGMO_15590	0.0731707	3	41	0.0181818	3	4.02439	0	0	165	9307	winged helix-turn-helix domain-containing protein
3	52|HBFAGG_00265	0.902439	37	41	0.642424	106	1.40474	2.92812e-06	7.15e-05	165	9307	winged helix-turn-helix domain-containing protein
3	2129|KBKOBA_10785	0.121951	5	41	0.030303	5	4.02439	0	0	165	9307	winged helix-turn-helix transcriptional regulator
3	2211|DLDCFO_11300	0.853659	35	41	0.272727	45	3.13008	1.58537e-22	4.62e-21	165	9307	XRE family transcriptional regulator
3	1809|DEPBIB_09195	0.121951	5	41	0.030303	5	4.02439	0	0	165	9307	Xylose isomerase-like TIM barrel
3	12|LBBFAH_00060	1	41	41	0.533333	88	1.875	0	0	165	9307	Xylulose kinase
3	4674|OLOLPE_23940	0.0731707	3	41	0.0181818	3	4.02439	0	0	165	9307	YbcN family protein
3	1255|OAMNFA_06410	1	41	41	0.793939	131	1.25954	0	0	165	9307	Ybl138
3	3835|KBKOBA_19565	0.146341	6	41	0.0424242	7	3.44948	3.8716e-05	0.000896	165	9307	YdaT-toxin domain-containing protein
3	681|AAKLON_03490	1	41	41	0.284848	47	3.51064	0	0	165	9307	YebO family protein
3	2575|DADFMI_13145	0.0487805	2	41	0.0121212	2	4.02439	0	0	165	9307	YeeU protein (Antitoxin to YeeV)
3	846|DLDCFO_04325	0.95122	39	41	0.49697	82	1.91404	3.23661e-14	8.84e-13	165	9307	YkgB family protein
3	1439|CMPOPK_07320	0.853659	35	41	0.612121	101	1.39459	2.5326e-05	0.000593	165	9307	YqhC
1A	1272|GBGNAI_06460	0.4	2	5	0.0121212	2	33	0	0	165	9307	(d)CMP kinase
1A	2380|FPDMKI_12210	1	5	5	0.787879	130	1.26923	0	0	165	9307	1,5-anhydro-D-fructose reductase
1A	1171|OJJPED_05935	1	5	5	0.787879	130	1.26923	0	0	165	9307	2-amino-thiazoline-4-carboxylic acid hydrolase
1A	4199|ECNGMO_21490	1	5	5	0.751515	124	1.33065	0	0	165	9307	2-deoxystreptamine glucosyltransferase
1A	3044|HJMHIB_15520	1	5	5	0.654545	108	1.52778	0	0	165	9307	2OG-Fe dioxygenase family protein
1A	1609|AAKLON_08220	1	5	5	0.787879	130	1.26923	0	0	165	9307	3-hydroxyadipyl-CoA dehydrogenase
1A	3252|NNANEA_16595	1	5	5	0.254545	42	3.92857	0	0	165	9307	3-oxoacyl-[acyl-carrier-protein] reductase FabG
1A	1077|FHBDJF_05545	1	5	5	0.593939	98	1.68367	0	0	165	9307	3-oxoacyl-[acyl-carrier-protein] synthase 2
1A	681|GBGNAI_03445	1	5	5	0.248485	41	4.02439	0	0	165	9307	3-oxoacyl-ACP reductase
1A	1946|FCJBKG_09950	1	5	5	0.781818	129	1.27907	0	0	165	9307	3-oxoadipyl-CoA/3-oxo-5,6-dehydrosuberyl-CoA thiolase
1A	3528|GBGNAI_17995	1	5	5	0.393939	65	2.53846	0	0	165	9307	4-hydroxybenzoate transporter
1A	4735|CMPOPK_24260	1	5	5	0.739394	122	1.35246	0	0	165	9307	50S ribosomal protein L15
1A	1897|EKPPPL_09670	1	5	5	0.787879	130	1.26923	0	0	165	9307	5-aminolevulinate synthase
1A	3662|LBNCAM_18775	1	5	5	0.6	99	1.66667	0	0	165	9307	6-phospho-beta-glucosidase BglT
1A	686|IMBJOM_03485	1	5	5	0.793939	131	1.25954	0	0	165	9307	8-amino-7-oxononanoate synthase
1A	2034|FNGIJH_10365	0.4	2	5	0.0121212	2	33	0	0	165	9307	AAA family ATPase
1A	3441|FNGIJH_17595	0.4	2	5	0.0121212	2	33	0	0	165	9307	AAA family ATPase
1A	408|NNANEA_02075	1	5	5	0.278788	46	3.58696	0	0	165	9307	AAA family ATPase
1A	327|OAMNFA_01655	1	5	5	0.793939	131	1.25954	0	0	165	9307	AAA-28 domain-containing protein
1A	3022|LBNCAM_15490	1	5	5	0.751515	124	1.33065	0	0	165	9307	ABC transmembrane type-1 domain-containing protein
1A	607|CEKDEM_03070	1	5	5	0.169697	28	5.89286	0	0	165	9307	ABC transmembrane type-1 domain-containing protein
1A	1150|BAHKFB_05880	1	5	5	0.793939	131	1.25954	0	0	165	9307	ABC transporter
1A	1623|CBGBNB_08250	1	5	5	0.787879	130	1.26923	0	0	165	9307	ABC transporter ATP-binding protein
1A	3948|OONHNI_20225	1	5	5	0.793939	131	1.25954	0	0	165	9307	ABC transporter permease
1A	1699|HBFAGG_08670	1	5	5	0.6	99	1.66667	0	0	165	9307	ABC transporter substrate-binding protein
1A	2283|OPOOHP_11670	1	5	5	0.751515	124	1.33065	0	0	165	9307	ABC transporter substrate-binding protein
1A	23|CBGBNB_00115	1	5	5	0.757576	125	1.32	0	0	165	9307	ABC transporter substrate-binding protein
1A	4622|IMBJOM_23650	1	5	5	0.70303	116	1.42241	0	0	165	9307	ABC transporter substrate-binding protein
1A	811|CGPINI_04080	1	5	5	0.793939	131	1.25954	0	0	165	9307	ABC transporter substrate-binding protein
1A	384|LABIEN_01930	1	5	5	0.648485	107	1.54206	0	0	165	9307	acid resistance repetitive basic protein Asr
1A	1503|NKIFAM_07655	1	5	5	0.793939	131	1.25954	0	0	165	9307	Acyl carrier protein
1A	3045|GBGNAI_15540	0.4	2	5	0.0121212	2	33	0	0	165	9307	acyltransferase
1A	196|GBGNAI_00985	0.4	2	5	0.0121212	2	33	0	0	165	9307	acyltransferase family protein
1A	2749|OFNGMO_14070	1	5	5	0.745455	123	1.34146	0	0	165	9307	Alcohol dehydrogenase
1A	640|GBGNAI_03235	0.4	2	5	0.0181818	3	22	1.3603e-05	0.0003	165	9307	Alcohol dehydrogenase
1A	1927|IJMOKA_09865	1	5	5	0.278788	46	3.58696	0	0	165	9307	Alkanesulfonate monooxygenase
1A	2263|FJDPCN_11540	1	5	5	0.278788	46	3.58696	0	0	165	9307	Alkanesulfonate monooxygenase
1A	4507|OPKPAK_23050	1	5	5	0.278788	46	3.58696	0	0	165	9307	Alkene reductase
1A	4457|FNGIJH_22805	0.4	2	5	0.0121212	2	33	0	0	165	9307	Alpha/beta hydrolase
1A	672|ACICMJ_03415	1	5	5	0.345455	57	2.89474	0	0	165	9307	Alpha/beta hydrolase
1A	4491|FLIAAL_22945	1	5	5	0.278788	46	3.58696	0	0	165	9307	Alpha-ketoglutarate permease
1A	2517|FNGIJH_12885	0.4	2	5	0.0121212	2	33	0	0	165	9307	Amine oxidase
1A	606|CEKDEM_03065	1	5	5	0.169697	28	5.89286	0	0	165	9307	Amino acid ABC transporter ATP-binding protein
1A	907|KFNKFF_04590	1	5	5	0.745455	123	1.34146	0	0	165	9307	Amino acid adenylation domain-containing protein
1A	532|GFNOIA_02735	1	5	5	0.278788	46	3.58696	0	0	165	9307	Amino acid transporter
1A	702|CEKDEM_03545	1	5	5	0.369697	61	2.70492	0	0	165	9307	Amino acid transporter
1A	1960|OFPKGI_10000	1	5	5	0.363636	60	2.75	0	0	165	9307	Aminobenzoyl-glutamate transport protein
1A	2932|MAHNBG_14970	1	5	5	0.363636	60	2.75	0	0	165	9307	Aminobenzoyl-glutamate utilization protein B
1A	704|CEKDEM_03555	1	5	5	0.109091	18	9.16667	0	0	165	9307	Ankyrin-rpt-contain-dom domain-containing protein
1A	2764|FOFKLL_14140	1	5	5	0.751515	124	1.33065	0	0	165	9307	Antibiotic biosynthesis monooxygenase
1A	282|DDPPGH_01440	1	5	5	0.224242	37	4.45946	0	0	165	9307	Antitoxin CcdA
1A	3205|MPEKOC_16370	1	5	5	0.212121	35	4.71429	0	0	165	9307	AP endonuclease
1A	25|FNGIJH_00125	1	5	5	0.787879	130	1.26923	0	0	165	9307	AP-endonuc-2 domain-containing protein
1A	505|GBGNAI_02560	0.4	2	5	0.0121212	2	33	0	0	165	9307	AP-endonuc-2 domain-containing protein
1A	783|PKFPBE_03975	1	5	5	0.545455	90	1.83333	0	0	165	9307	Arabinose operon regulatory protein
1A	1093|MPEKOC_05540	1	5	5	0.309091	51	3.23529	0	0	165	9307	AraC family transcriptional regulator
1A	2855|HNAIBI_14545	1	5	5	0.181818	30	5.5	0	0	165	9307	AraC family transcriptional regulator
1A	4505|GBGNAI_23065	0.4	2	5	0.0121212	2	33	0	0	165	9307	AraC family transcriptional regulator
1A	498|LCFPMB_02570	1	5	5	0.624242	103	1.60194	0	0	165	9307	Arsenate reductase
1A	193|PKFPBE_00990	1	5	5	0.618182	102	1.61765	0	0	165	9307	Arsenical pump membrane protein
1A	4238|AHPLAC_21630	1	5	5	0.393939	65	2.53846	0	0	165	9307	Aryl-phospho-beta-D-glucosidase BglH
1A	4224|NLPGJD_21560	1	5	5	0.484848	80	2.0625	0	0	165	9307	Arylsulfatase
1A	4817|GMAAGF_24705	1	5	5	0.509091	84	1.96429	0	0	165	9307	Aspartyl/Asparaginyl beta-hydroxylase
1A	2518|FNGIJH_12890	0.4	2	5	0.0121212	2	33	0	0	165	9307	Aspartyl/glutamyl-tRNA amidotransferase subunit A
1A	229|MPEKOC_01170	1	5	5	0.678788	112	1.47321	0	0	165	9307	Bacteriocin 28b
1A	3285|GBGNAI_16760	0.4	2	5	0.0121212	2	33	0	0	165	9307	Beta-galactosidase
1A	4513|GBGNAI_23105	0.4	2	5	0.0121212	2	33	0	0	165	9307	C4-dicarboxylate transporter
1A	264|KOILIH_01350	1	5	5	0.763636	126	1.30952	0	0	165	9307	Carboxylesterase NlhH
1A	531|IJPBFO_02680	1	5	5	0.787879	130	1.26923	0	0	165	9307	Carnitinyl-CoA dehydratase
1A	914|JDLEJB_04650	1	5	5	0.539394	89	1.85393	0	0	165	9307	CDF family Co(II)/Ni(II) efflux transporter DmeF
1A	3134|NLPGJD_15975	0.6	3	5	0.0181818	3	33	0	0	165	9307	Cell division protein DamX
1A	670|HMKKNM_03415	1	5	5	0.763636	126	1.30952	0	0	165	9307	Cell division protein DedD
1A	1335|NLPGJD_06815	1	5	5	0.0484848	8	20.625	0	0	165	9307	Cell envelope biogenesis protein TolA
1A	1858|GBGNAI_09455	0.4	2	5	0.0121212	2	33	0	0	165	9307	Cell envelope integrity protein TolA
1A	1631|NDFJLE_08390	1	5	5	0.781818	129	1.27907	0	0	165	9307	Chaperone protein EcpD
1A	1935|OKBMMM_09840	1	5	5	0.781818	129	1.27907	0	0	165	9307	Chaperone protein EcpD
1A	383|CMPOPK_01925	1	5	5	0.581818	96	1.71875	0	0	165	9307	Chaperone protein PapD
1A	3922|JNJPFE_20060	1	5	5	0.527273	87	1.89655	0	0	165	9307	Choline dehydrogenase
1A	1157|GHJKKN_05850	1	5	5	0.545455	90	1.83333	0	0	165	9307	Class I SAM-dependent methyltransferase
1A	2183|LGHFDC_11180	1	5	5	0.70303	116	1.42241	0	0	165	9307	C-methyltransferase CouO
1A	4710|GBGNAI_24165	0.4	2	5	0.0121212	2	33	0	0	165	9307	Coenzyme PQQ synthesis protein B
1A	4711|GBGNAI_24170	0.4	2	5	0.0121212	2	33	0	0	165	9307	Coenzyme PQQ synthesis protein B
1A	4717|GBGNAI_24245	0.4	2	5	0.0121212	2	33	0	0	165	9307	Coenzyme PQQ synthesis protein C
1A	4718|FNGIJH_24210	0.4	2	5	0.0121212	2	33	0	0	165	9307	Coenzyme PQQ synthesis protein C
1A	1838|NLPGJD_09370	1	5	5	0.187879	31	5.32258	0	0	165	9307	Coenzyme PQQ synthesis protein F
1A	2403|NLNDPL_12295	1	5	5	0.751515	124	1.33065	0	0	165	9307	Cold-shock protein
1A	2540|FCJBKG_13005	0.4	2	5	0.0181818	3	22	1.3603e-05	0.0003	165	9307	Colicin immunity protein
1A	1310|GBGNAI_06650	0.4	2	5	0.0121212	2	33	0	0	165	9307	colicin immunity protein Cui
1A	2535|FNGIJH_12980	1	5	5	0.030303	5	33	0	0	165	9307	ComEA family DNA-binding protein
1A	2156|CNKBIF_11010	1	5	5	0.763636	126	1.30952	0	0	165	9307	CopG family transcriptional regulator
1A	3680|NLPGJD_18780	1	5	5	0.654545	108	1.52778	0	0	165	9307	CopG family transcriptional regulator
1A	1547|ACICMJ_07830	1	5	5	0.763636	126	1.30952	0	0	165	9307	Cupin
1A	4939|BNJJOB_25300	1	5	5	0.0363636	6	27.5	0	0	165	9307	Cupin
1A	1659|FNGIJH_08425	1	5	5	0.0363636	6	27.5	0	0	165	9307	Cupin-2 domain-containing protein
1A	2969|GBGNAI_15160	0.4	2	5	0.0121212	2	33	0	0	165	9307	Cyclic di-GMP phosphodiesterase Gmr
1A	1256|GBGNAI_06380	1	5	5	0.787879	130	1.26923	0	0	165	9307	Cytochrome b/b6 domain-containing protein
1A	2017|EEMOAL_10340	1	5	5	0.581818	96	1.71875	0	0	165	9307	Cytochrome C
1A	4155|FBJCIF_21270	1	5	5	0.369697	61	2.70492	0	0	165	9307	Cytochrome C
1A	3060|MAHNBG_15625	1	5	5	0.575758	95	1.73684	0	0	165	9307	Cytoplasmic protein
1A	4508|GBGNAI_23080	0.4	2	5	0.0121212	2	33	0	0	165	9307	Dehydrogenase
1A	4784|MAFMMC_24545	1	5	5	0.381818	63	2.61905	0	0	165	9307	Dehydrogenase
1A	1121|FEFIJK_05670	1	5	5	0.50303	83	1.98795	0	0	165	9307	Demethylspheroidene O-methyltransferase
1A	3327|CLHJCC_16970	1	5	5	0.509091	84	1.96429	0	0	165	9307	D-glucarate permease
1A	3626|KLGFMB_18520	1	5	5	0.793939	131	1.25954	0	0	165	9307	Diacylglycerol kinase
1A	270|BBOMDP_01405	1	5	5	0.618182	102	1.61765	0	0	165	9307	Diaminopimelate decarboxylase
1A	2576|IMBJOM_13175	1	5	5	0.672727	111	1.48649	0	0	165	9307	Diaminopimelate epimerase
1A	2424|FNGIJH_12410	0.4	2	5	0.0121212	2	33	0	0	165	9307	diguanylate cyclase
1A	2983|OAMNFA_15205	1	5	5	0.375758	62	2.66129	0	0	165	9307	Dihydrofolate reductase
1A	621|NNANEA_03150	1	5	5	0.745455	123	1.34146	0	0	165	9307	Dihydrofolate reductase
1A	4392|GMJEPF_22480	1	5	5	0.278788	46	3.58696	0	0	165	9307	Dihydroxyacetone kinase subunit L
1A	1431|CBGBNB_07280	1	5	5	0.527273	87	1.89655	0	0	165	9307	D-lyxose/D-mannose family sugar isomerase
1A	1405|NFPLIM_07190	1	5	5	0.115152	19	8.68421	0	0	165	9307	D-methionine transport system permease protein metI
1A	2887|BNJJOB_14730	1	5	5	0.115152	19	8.68421	0	0	165	9307	D-methionine-binding lipoprotein metQ
1A	4739|NLPGJD_24250	1	5	5	0.4	66	2.5	0	0	165	9307	DNA polymerase III subunit beta
1A	2012|GBGNAI_10260	0.4	2	5	0.0121212	2	33	0	0	165	9307	DNA polymerase III subunit gamma/tau
1A	1334|JCCHMJ_06790	1	5	5	0.278788	46	3.58696	0	0	165	9307	DNA-binding protein
1A	2428|DHCMIG_12415	1	5	5	0.751515	124	1.33065	0	0	165	9307	DNA-binding protein
1A	320|OLOLPE_01625	1	5	5	0.793939	131	1.25954	0	0	165	9307	DNA-binding protein
1A	4514|GBGNAI_23110	0.4	2	5	0.0121212	2	33	0	0	165	9307	DNA-binding protein
1A	2727|PMDNPM_13945	1	5	5	0.757576	125	1.32	0	0	165	9307	DNA-binding transcriptional LysR family regulator
1A	3609|OCLJLH_18440	1	5	5	0.254545	42	3.92857	0	0	165	9307	DNA-binding transcriptional LysR family regulator
1A	546|HDOFLP_02795	1	5	5	0.121212	20	8.25	0	0	165	9307	DNA-binding transcriptional LysR family regulator
1A	985|FNGIJH_05025	1	5	5	0.272727	45	3.66667	0	0	165	9307	DNA-binding transcriptional LysR family regulator
1A	3726|GBGNAI_19040	0.4	2	5	0.0121212	2	33	0	0	165	9307	DNA-binding transcriptional regulator GadX
1A	2177|EEMOAL_11140	1	5	5	0.533333	88	1.875	0	0	165	9307	D-ribose-binding periplasmic protein
1A	2853|GBGNAI_14540	0.4	2	5	0.0121212	2	33	0	0	165	9307	dTDP-4-amino-4,6-dideoxy-D-galactose acyltransferase
1A	340|IJPBFO_01710	1	5	5	0.333333	55	3	0	0	165	9307	dTDP-4-dehydrorhamnose 3,5-epimerase
1A	4572|NFPLIM_23425	1	5	5	0.278788	46	3.58696	0	0	165	9307	D-threitol dehydrogenase
1A	3352|GMJEPF_17155	1	5	5	0.248485	41	4.02439	0	0	165	9307	D-threo-aldose 1-dehydrogenase
1A	4438|FNGIJH_22710	0.4	2	5	0.0121212	2	33	0	0	165	9307	DUF1120 domain-containing protein
1A	4611|LCFPMB_23715	1	5	5	0.436364	72	2.29167	0	0	165	9307	DUF1435 domain-containing protein
1A	2222|IMBJOM_11400	1	5	5	0.248485	41	4.02439	0	0	165	9307	DUF1471 domain-containing protein
1A	4162|GBGNAI_21290	0.4	2	5	0.0181818	3	22	1.3603e-05	0.0003	165	9307	DUF1493 domain-containing protein
1A	2663|BNJJOB_13590	1	5	5	0.672727	111	1.48649	0	0	165	9307	DUF1863 domain-containing protein
1A	169|OKEIGC_00845	1	5	5	0.587879	97	1.70103	0	0	165	9307	DUF2000 domain-containing protein
1A	3420|GBGNAI_17455	0.4	2	5	0.0121212	2	33	0	0	165	9307	DUF2938 domain-containing protein
1A	3577|FNGIJH_18290	1	5	5	0.030303	5	33	0	0	165	9307	DUF2938 domain-containing protein
1A	515|NLNDPL_02650	1	5	5	0.678788	112	1.47321	0	0	165	9307	DUF3592 domain-containing protein
1A	958|FCJBKG_04865	1	5	5	0.6	99	1.66667	0	0	165	9307	DUF4091 domain-containing protein
1A	2654|FNGIJH_13580	0.4	2	5	0.0181818	3	22	1.3603e-05	0.0003	165	9307	DUF4102 domain-containing protein
1A	627|OJJPED_03175	1	5	5	0.721212	119	1.38655	0	0	165	9307	DUF4180 domain-containing protein
1A	1237|FNGIJH_06295	0.4	2	5	0.0121212	2	33	0	0	165	9307	DUF4214 domain-containing protein
1A	1565|GBGNAI_07940	0.4	2	5	0.0121212	2	33	0	0	165	9307	DUF4214 domain-containing protein
1A	1848|FNGIJH_09395	0.4	2	5	0.0121212	2	33	0	0	165	9307	DUF4214 domain-containing protein
1A	2981|GBGNAI_15220	0.4	2	5	0.0121212	2	33	0	0	165	9307	DUF4214 domain-containing protein
1A	2035|FNGIJH_10370	0.4	2	5	0.0121212	2	33	0	0	165	9307	DUF4276 domain-containing protein
1A	26|FFDBKJ_00130	1	5	5	0.448485	74	2.22973	0	0	165	9307	DUF4432 domain-containing protein
1A	635|FBJCIF_03225	1	5	5	0.345455	57	2.89474	0	0	165	9307	DUF4865 domain-containing protein
1A	1196|NNANEA_06045	1	5	5	0.793939	131	1.25954	0	0	165	9307	DUF5666 domain-containing protein
1A	2893|FNGIJH_14805	0.4	2	5	0.0121212	2	33	0	0	165	9307	DUF5862 domain-containing protein
1A	3196|GBGNAI_16300	0.4	2	5	0.0121212	2	33	0	0	165	9307	DUF5862 domain-containing protein
1A	225|FNGIJH_01135	1	5	5	0.0363636	6	27.5	0	0	165	9307	DUF6216 domain-containing protein
1A	2809|FNGIJH_14375	0.6	3	5	0.0242424	4	24.75	1.67939e-07	3.95e-06	165	9307	DUF637 domain-containing protein
1A	2833|GBGNAI_14440	1	5	5	0.0424242	7	23.5714	0	0	165	9307	DUF6516 domain-containing protein
1A	13|LBBFAH_00065	1	5	5	0.533333	88	1.875	0	0	165	9307	D-xylulose reductase
1A	598|OKBMMM_03050	1	5	5	0.030303	5	33	0	0	165	9307	EamA-like transporter family
1A	2348|FPDMKI_12050	1	5	5	0.787879	130	1.26923	0	0	165	9307	Efflux pump membrane transporter
1A	1033|AAKLON_05275	1	5	5	0.787879	130	1.26923	0	0	165	9307	Efflux transporter outer membrane subunit
1A	4512|GBGNAI_23100	0.4	2	5	0.0121212	2	33	0	0	165	9307	Enamine deaminase RidA
1A	859|FNGIJH_04360	1	5	5	0.127273	21	7.85714	0	0	165	9307	Enamine/imine deaminase
1A	2407|GBGNAI_12275	0.4	2	5	0.0121212	2	33	0	0	165	9307	Energy transducer TonB
1A	721|FNNPDN_03720	1	5	5	0.787879	130	1.26923	0	0	165	9307	Enterobactin exporter EntS
1A	1256|OPKPAK_06375	1	5	5	0.793939	131	1.25954	0	0	165	9307	Enterochelin esterase
1A	2109|HDOFLP_10770	1	5	5	0.309091	51	3.23529	0	0	165	9307	epimerase
1A	1176|GBGNAI_05975	0.4	2	5	0.0121212	2	33	0	0	165	9307	EpsG family protein
1A	2410|EKPPPL_12280	1	5	5	0.569697	94	1.75532	0	0	165	9307	Esterase EstB
1A	2968|NNANEA_15160	1	5	5	0.721212	119	1.38655	0	0	165	9307	FAD-dependent monooxygenase
1A	1928|IJMOKA_09870	1	5	5	0.278788	46	3.58696	0	0	165	9307	FAD-dependent oxidoreductase
1A	1160|OFPKGI_05910	1	5	5	0.145455	24	6.875	0	0	165	9307	Family 2 glycosyl transferase
1A	3514|FAKNBH_17995	1	5	5	0.521212	86	1.9186	0	0	165	9307	Ferrichrome porin FhuA
1A	808|GMJEPF_04100	1	5	5	0.793939	131	1.25954	0	0	165	9307	Ferrichrome-iron receptor
1A	925|JNDFLK_04680	1	5	5	0.709091	117	1.41026	0	0	165	9307	Ferrichrome-iron receptor
1A	3027|GHMLOO_15440	1	5	5	0.721212	119	1.38655	0	0	165	9307	Fimbria A protein
1A	374|KBKOBA_01875	1	5	5	0.581818	96	1.71875	0	0	165	9307	Fimbria A protein
1A	3917|FJDPCN_20070	1	5	5	0.727273	120	1.375	0	0	165	9307	Fimbria A protein
1A	371|OJJPED_01860	1	5	5	0.581818	96	1.71875	0	0	165	9307	Fimbrial adapter PapK
1A	1568|GBGNAI_07955	0.4	2	5	0.0121212	2	33	0	0	165	9307	fimbrial biogenesis outer membrane usher protein
1A	1934|OKBMMM_09835	1	5	5	0.781818	129	1.27907	0	0	165	9307	fimbrial biogenesis outer membrane usher protein
1A	3004|DHCMIG_15330	1	5	5	0.727273	120	1.375	0	0	165	9307	Fimbrial domain-containing protein
1A	4266|CGPINI_21780	1	5	5	0.781818	129	1.27907	0	0	165	9307	Fimbrial domain-containing protein
1A	1567|GBGNAI_07950	0.4	2	5	0.0121212	2	33	0	0	165	9307	fimbrial protein
1A	1716|GFNOIA_08765	1	5	5	0.781818	129	1.27907	0	0	165	9307	Fimbrial protein
1A	2495|GBGNAI_12715	0.4	2	5	0.0121212	2	33	0	0	165	9307	Fimbrial protein
1A	4513|FNGIJH_23105	0.4	2	5	0.0121212	2	33	0	0	165	9307	fimbrial protein
1A	4514|FNGIJH_23110	0.4	2	5	0.0121212	2	33	0	0	165	9307	Fimbrial protein
1A	4519|GBGNAI_23135	0.4	2	5	0.0121212	2	33	0	0	165	9307	fimbrial protein
1A	10|FPDMKI_00050	1	5	5	0.424242	70	2.35714	0	0	165	9307	Flagellar hook-associated protein 2
1A	309|FHBDJF_01565	1	5	5	0.218182	36	4.58333	0	0	165	9307	Flagellar hook-length control protein
1A	214|OKBMMM_01085	1	5	5	0.030303	5	33	0	0	165	9307	Flagellar M-ring protein
1A	128|GBGNAI_00640	0.4	2	5	0.0121212	2	33	0	0	165	9307	Flagellin
1A	494|EOBKKH_02500	1	5	5	0.636364	105	1.57143	0	0	165	9307	Flavin-Reduct domain-containing protein
1A	164|GBGNAI_00825	0.4	2	5	0.0121212	2	33	0	0	165	9307	flippase
1A	2558|OIHKIA_13100	1	5	5	0.793939	131	1.25954	0	0	165	9307	Formate/nitrite transporter family protein
1A	3571|NNANEA_18230	1	5	5	0.254545	42	3.92857	0	0	165	9307	Fructose-2,6-bisphosphatase
1A	3257|DDPPGH_16655	1	5	5	0.393939	65	2.53846	0	0	165	9307	fumarylacetoacetate hydrolase family protein
1A	4114|FNGIJH_21025	0.4	2	5	0.0121212	2	33	0	0	165	9307	FUSC family protein
1A	491|KGKGOD_02470	1	5	5	0.533333	88	1.875	0	0	165	9307	Galactose/methyl galactoside import ATP-binding protein MglA
1A	2842|OPHDKI_14510	1	5	5	0.587879	97	1.70103	0	0	165	9307	GCN5 family acetyltransferase
1A	1351|OAMNFA_06915	1	5	5	0.709091	117	1.41026	0	0	165	9307	General stress protein 69
1A	4300|FLIAAL_21960	1	5	5	0.393939	65	2.53846	0	0	165	9307	Gentisate 1,2-dioxygenase
1A	3289|FNGIJH_16810	1	5	5	0.721212	119	1.38655	0	0	165	9307	Germin
1A	1227|GNBHGC_06270	1	5	5	0.6	99	1.66667	0	0	165	9307	Glucitol operon repressor
1A	3505|FNNPDN_18010	1	5	5	0.369697	61	2.70492	0	0	165	9307	Gluconate utilization system GNT-I transcriptional repressor
1A	744|FNGIJH_03775	1	5	5	0.636364	105	1.57143	0	0	165	9307	Gluconolaconase
1A	2976|LABIEN_15170	1	5	5	0.781818	129	1.27907	0	0	165	9307	Glucose 1-dehydrogenase 1
1A	251|GBGNAI_01260	0.4	2	5	0.0121212	2	33	0	0	165	9307	glucosyltransferase domain-containing protein
1A	787|FJDPCN_03990	1	5	5	0.739394	122	1.35246	0	0	165	9307	Glutathione transport system permease protein GsiD
1A	801|FEFIJK_04065	1	5	5	0.787879	130	1.26923	0	0	165	9307	Glycine cleavage system transcriptional activator
1A	3263|CMPOPK_16695	1	5	5	0.2	33	5	0	0	165	9307	Glycine dehydrogenase
1A	4375|CBGBNB_22360	1	5	5	0.751515	124	1.33065	0	0	165	9307	Glycosyl transferase
1A	2832|GBGNAI_14435	1	5	5	0.0424242	7	23.5714	0	0	165	9307	Glycosyl transferase family 1
1A	1174|GBGNAI_05965	0.4	2	5	0.0121212	2	33	0	0	165	9307	glycosyltransferase
1A	1175|GBGNAI_05970	0.4	2	5	0.0121212	2	33	0	0	165	9307	glycosyltransferase
1A	1239|FNGIJH_06305	0.4	2	5	0.0121212	2	33	0	0	165	9307	glycosyltransferase
1A	1240|FNGIJH_06310	0.4	2	5	0.0121212	2	33	0	0	165	9307	glycosyltransferase
1A	165|GBGNAI_00830	0.4	2	5	0.0121212	2	33	0	0	165	9307	glycosyltransferase
1A	252|GBGNAI_01265	0.4	2	5	0.0121212	2	33	0	0	165	9307	glycosyltransferase family 2 protein
1A	1169|GBGNAI_05940	0.4	2	5	0.0121212	2	33	0	0	165	9307	glycosyltransferase family 4 protein
1A	1170|GBGNAI_05945	0.4	2	5	0.0121212	2	33	0	0	165	9307	glycosyltransferase family 4 protein
1A	1173|GBGNAI_05960	0.4	2	5	0.0121212	2	33	0	0	165	9307	glycosyltransferase family 4 protein
1A	4430|JDLEJB_22725	1	5	5	0.745455	123	1.34146	0	0	165	9307	Glyco-trans-2-like domain-containing protein
1A	64|CEKDEM_00320	0.8	4	5	0.0545455	9	14.6667	1.3143e-07	3.2e-06	165	9307	GTP pyrophosphokinase
1A	2807|FNGIJH_14365	0.4	2	5	0.0121212	2	33	0	0	165	9307	Haemagg-act domain-containing protein
1A	1391|NNANEA_07050	1	5	5	0.721212	119	1.38655	0	0	165	9307	HasD protein
1A	1451|AHPLAC_07315	1	5	5	0.715152	118	1.39831	0	0	165	9307	HasR protein
1A	2508|GBGNAI_12780	0.4	2	5	0.0121212	2	33	0	0	165	9307	Helicase
1A	1766|NLPGJD_09010	1	5	5	0.581818	96	1.71875	0	0	165	9307	Helix-turn-helix transcriptional regulator
1A	743|BNJJOB_03825	1	5	5	0.721212	119	1.38655	0	0	165	9307	Hemophore HasA
1A	1878|HNEMDA_09560	1	5	5	0.787879	130	1.26923	0	0	165	9307	High-affinity branched-chain amino acid transport ATP-binding protein
1A	1823|CMPOPK_09255	1	5	5	0.787879	130	1.26923	0	0	165	9307	High-affinity branched-chain amino acid transport system permease protein LivH
1A	1890|GBGNAI_09615	0.4	2	5	0.0121212	2	33	0	0	165	9307	Histidine kinase
1A	2596|GBGNAI_13235	0.4	2	5	0.0121212	2	33	0	0	165	9307	Histidine kinase
1A	639|NKIFAM_03245	1	5	5	0.278788	46	3.58696	0	0	165	9307	Histidine kinase
1A	2896|FNGIJH_14820	0.4	2	5	0.0121212	2	33	0	0	165	9307	HlyD family secretion protein
1A	1575|GBGNAI_07990	0.4	2	5	0.0121212	2	33	0	0	165	9307	HlyD family type I secretion periplasmic adaptor subunit
1A	291|NLNDPL_01505	1	5	5	0.70303	116	1.42241	0	0	165	9307	HTH cro/C1-type domain-containing protein
1A	1938|OKBMMM_09855	1	5	5	0.721212	119	1.38655	0	0	165	9307	HTH luxR-type domain-containing protein
1A	570|GBGNAI_02885	0.4	2	5	0.0121212	2	33	0	0	165	9307	HTH lysR-type domain-containing protein
1A	3721|OKEIGC_19015	1	5	5	0.369697	61	2.70492	0	0	165	9307	HTH-type transcriptional regulator AbgR
1A	2143|CCOKDO_10915	1	5	5	0.654545	108	1.52778	0	0	165	9307	HTH-type transcriptional regulator DmlR
1A	374|HPPOEE_01885	1	5	5	0.715152	118	1.39831	0	0	165	9307	HTH-type transcriptional regulator DmlR
1A	4120|BNJJOB_21050	1	5	5	0.751515	124	1.33065	0	0	165	9307	HTH-type transcriptional regulator DmlR
1A	423|OAMNFA_02145	1	5	5	0.751515	124	1.33065	0	0	165	9307	HTH-type transcriptional regulator DmlR
1A	4390|DLCDDB_22450	1	5	5	0.690909	114	1.44737	0	0	165	9307	HTH-type transcriptional regulator DmlR
1A	641|GBGNAI_03240	0.4	2	5	0.0181818	3	22	1.3603e-05	0.0003	165	9307	HTH-type transcriptional regulator DmlR
1A	2826|FNGIJH_14460	0.4	2	5	0.0121212	2	33	0	0	165	9307	HTH-type transcriptional regulator sinR
1A	100|KOILIH_00520	1	5	5	0.533333	88	1.875	0	0	165	9307	HTH-type transcriptional repressor CytR
1A	1005|KLGFMB_05110	1	5	5	0.727273	120	1.375	0	0	165	9307	HTH-type transcriptional repressor of iron proteins A
1A	2114|GBGNAI_10780	0.4	2	5	0.0181818	3	22	1.3603e-05	0.0003	165	9307	HTH-type transcriptional repressor of iron proteins A
1A	3540|OJJPED_18140	1	5	5	0.515152	85	1.94118	0	0	165	9307	HTH-type transcriptional repressor RspR
1A	1061|LGHFDC_05395	1	5	5	0.593939	98	1.68367	0	0	165	9307	HxlR family transcriptional regulator
1A	2520|FNGIJH_12900	0.4	2	5	0.0121212	2	33	0	0	165	9307	Hydratase
1A	1010|FNGIJH_05155	0.4	2	5	0.0121212	2	33	0	0	165	9307	hypothetical protein
1A	1014|FNGIJH_05175	0.4	2	5	0.0121212	2	33	0	0	165	9307	hypothetical protein
1A	1058|NLPGJD_05400	1	5	5	0.0424242	7	23.5714	0	0	165	9307	hypothetical protein
1A	1080|GBGNAI_05495	0.4	2	5	0.0121212	2	33	0	0	165	9307	hypothetical protein
1A	1083|GBGNAI_05510	0.4	2	5	0.0121212	2	33	0	0	165	9307	hypothetical protein
[truncated: 7,131 more rows]
