# Supplementary material for: The ICU environment contributes to the endemicity of the “Serratia marcescens complex” in the hospital setting
Source: mBio. 2024 Apr 2;15(5):e03054-23. doi: 10.1128/mbio.03054-23 (PMC11077947; doi:10.1128/mbio.03054-23)
Supplement: Table S4 — Alignment of aminoacid sequences from AmpC, AmpR ,and AmpD consensus per sublade. [file mbio.03054-23-s0005.xlsx]

## Sheet: Hoja1
Table S4A. Alignment of amino acid sequences of AmpC summarized by the subclades.
Specie	Enzyme	AmpC variant	ID		Phenotype	Clade/Reference	-22	-21	-20	-19	-18	-17	-16	-15	-14	-13	-12	-11	-10	-9	-8	-7	-6	-5	-4	-3	-2	-1	0d	0c	0b	0a	0	1	2	3	4	5	6	7	8	9	10	11	12	13	14	15	16
E. cloacae complex P99	AmpC		WP_049134845.1	AmpC	_	Mack et al 2020	-	-	M	M	R	K	S	L	C	C	A	L	L	L	G	I	S	C	S	A	L	A	-	-	-	T	P	V	S	E	K	Q	L	A	E	V	V	A	N	T	I	T	P
S. marcescens	AmpC	SST-1	WP_063864750.1	AmpC	_	Mack et al 2020	M	T	K	M	N	R	L	A	A	A	L	I	A	A	L	I	L	P	T	A	H	A	-	-	-	A	Q	Q	Q	D	I	D	A	V	I	Q	P	L	M	K	K	Y	G
S. marcescens	AmpC	SRT-1	WP_063864749.1	AmpC	_	Mack et al 2020	M	T	K	M	N	R	L	A	A	A	L	I	A	A	L	I	L	P	T	A	Q	A	-	-	-	A	Q	Q	Q	D	I	D	A	V	I	Q	P	L	M	K	K	Y	G
S. marcescens	AmpC	SRT-2	RJY16164.1	AmpC	_	Escribano et al 2019	M	T	K	M	N	R	L	A	A	A	L	I	A	A	L	I	L	P	T	A	Q	A	-	-	-	A	Q	Q	Q	D	I	D	A	V	I	Q	P	L	M	K	K	Y	G
S. nematodiphila	AmpC	SST-1	P78	AmpC	AmpC inducible expression	1A	M	T	K	M	N	R	L	A	A	A	L	I	A	A	L	I	L	P	T	A	Q	A	A	Q	A	A	Q	Q	Q	D	I	D	A	V	I	Q	P	L	M	K	K	Y	G
S. marcescens	AmpC	SST-1	P43	AmpC	AmpC inducible expression	1B	M	T	K	M	N	R	L	A	A	A	L	I	A	A	L	I	L	P	T	A	H	A	-	-	-	A	Q	Q	Q	D	I	D	A	V	I	Q	P	L	M	K	K	Y	G
S. bockelmannii	AmpC	SST-1, SRT-1, SRT-2	P63	AmpC	AmpC inducible expression	2A	M	T	K	M	N	R	L	A	A	A	L	I	A	A	L	I	L	P	T	A	H	A	-	-	-	A	Q	Q	Q	D	I	D	A	V	I	Q	P	L	M	K	K	Y	G
S. ureilytica	AmpC	SST-1	P85	AmpC	AmpC basal-like and inducible expression	2B	M	T	K	M	N	R	L	A	A	A	L	I	A	A	L	I	L	P	T	A	H	A	-	-	-	A	Q	Q	Q	D	I	D	A	V	I	Q	P	L	M	K	K	Y	G
S. marcescens/nevei	AmpC	SRT-1, SRT-2	P27	AmpC	AmpC inducible expression	3	M	T	K	M	N	R	L	A	A	A	L	I	A	A	L	I	L	P	T	A	Q	A	-	-	-	A	Q	Q	Q	D	I	D	A	V	I	Q	P	L	M	K	K	Y	G
S. nevei	AmpC	SRT-2	S50	AmpC	AmpC basal-like expression	2B1	M	T	K	M	N	R	L	A	A	A	L	I	A	A	L	I	L	P	T	A	H	A	-	-	-	A	Q	Q	Q	D	I	D	A	V	I	Q	P	L	M	K	K	Y	G
S. nevei	AmpC	SRT-2	S19	AmpC	AmpC derepressed-like and inducible expression	2B2	M	T	K	M	N	R	L	A	A	A	L	I	A	A	L	I	L	P	T	A	H	A	-	-	-	A	Q	Q	Q	D	I	D	A	V	I	Q	P	L	M	K	K	Y	G
Legend (based on Mack et al 2020)
-	Residue not present
Δ	Residue deleted
SLSK	Active site Ser 64 and Lys67
YSN	Y(S/A)N Loop - Tyr 150
KTG	KTG Region - Lys 315
	Altered amino acid
Secondary Structure Color Key (based on Mack et al 2020)
		α-Helix (H)
		Bend or Turn (S/T)
		β-Strand or β-Bridge (E/B)
		310-Helix (G)
		Even split between two structures
		No Defined Secondary Structure
Table S4B. Alignment of amino acid sequences of AmpR summarized by the subclades.
Specie	Enzyme	reference	ampC	phenotype	enzyme	clade	1	2	3	4	5	6	7	8	9	10	11	12	13	14	15	16	17	18	19	20	21	22	23	24	25	26	27	28	29	30	31	32	33	34	35	36	37	38	39	40	41	42	43
P. aeruginosa		QJY30886.1					M	V	R	P	H	L	P	L	N	A	L	R	A	F	E	A	S	A	R	H	L	S	F	T	R	A	A	I	E	L	C	V	T	Q	A	A	V	S	H	Q	V	K	S
S. marcescens	AmpR	AAK64455.2_AmpR_transcriptional_regulator	?	_	AmpR	Mahlen et al 2003	M	R	N	R	-	L	P	L	N	A	L	R	A	F	E	S	S	A	R	H	L	N	F	T	R	A	G	L	E	L	R	V	T	Q	A	A	V	S	Q	Q	V	R	M
S. nematodiphila	AmpR	P51	SST-1	AmpC inducible expression	AmpR	1A	M	R	N	R	-	L	P	L	N	A	L	R	A	F	E	S	S	A	R	H	L	N	F	T	R	A	G	L	E	L	R	V	T	Q	A	A	V	S	Q	Q	V	R	M
S. marcescens	AmpR	P43	SST-1	AmpC inducible expression	AmpR	1B	M	R	N	R	-	L	P	L	N	A	L	R	A	F	E	S	S	A	R	H	L	N	F	T	R	A	G	L	E	L	R	V	T	Q	A	A	V	S	Q	Q	V	R	M
S. bockelmannii	AmpR	P15	SST-1, SRT-1, SRT-2	AmpC inducible expression	AmpR	2A	M	R	N	R	-	L	P	L	N	A	L	R	A	F	E	S	S	A	R	H	L	N	F	T	R	A	G	L	E	L	R	V	T	Q	A	A	I	S	Q	Q	V	R	M
S. ureilytica	AmpR	S6	SST-1	AmpC basal-like and inducible expression	AmpR	2B	M	R	N	R	-	L	P	L	N	A	L	R	A	F	E	S	S	A	R	H	L	N	F	T	R	A	G	L	E	L	R	V	T	Q	A	A	V/I	S	Q	Q	V	R	M
S. marcescens/nevei	AmpR	P27	SRT-1, SRT-2	AmpC inducible expression	AmpR	3	M	R	N	R	-	L	P	L	N	A	L	R	A	F	E	S	S	A	R	H	L	N	F	T	R	A	G	L	E	L	R	V	T	Q	A	A	V	S	Q	Q	V	R	M
S. nevei	AmpR	S50	SRT-2	AmpC basal-like expression	AmpR	2B1	M	R	N	R	-	L	P	L	N	A	L	R	A	F	E	S	S	A	R	H	L	N	F	T	R	A	G	L	E	L	R	V	T	Q	A	A	V	S	Q	Q	V	R	M
S. nevei	AmpR	S19	SRT-2	AmpC derepressed-like and inducible expression	AmpR	2B2	M	R	N	R	-	L	P	L	N	A	L	R	A	F	E	S	S	A	R	H	L	N	F	T	R	A	G	L	E	L	R	V	T	Q	A	A	V	S	Q	Q	V	R	M
	Helix-Turn-Helix
	Transmembrane domain
Table S4C. Alignment of amino acid sequences of AmpD summarized by the subclades.
Specie	Protein	reference	ampC	phenotype	enzyme	clade	1	2	3	4	5	6	7	8	9	10	11	12	13	14	15	16	17	18	19	20	21	22	23	24	25	26	27	28	29	30	31	32	33	34	35	36	37	38	39	40	41	42	43
S. marcescens	AmpD	a.tr|A0A6M5HN83|A0A6M5HN83_SERMA	?	_	AmpD	Serratia marcescens strain KS10 chromosome	M	Q	L	E	N	G	W	I	V	G	A	T	R	V	L	S	P	H	C	D	R	R	P	D	D	E	P	P	S	L	L	V	I	H	N	I	S	L	P	P	G	E	F
S. nematodiphila	AmpD	P78	SST-1	AmpC inducible expression	AmpD	1A	M	Q	L	E	N	G	W	I	V	G	V	T	R	V	L	S	P	H	C	D	R	R	P	D	D	E	P	P	S	L	L	V	I	H	N	I	S	L	P	P	G	E	F
S. marcescens	AmpD	P94	SST-1	AmpC inducible expression	AmpD	1B	M	Q	L	E	N	G	W	I	V	G	V	T	R	V	L	S	P	H	C	D	R	R	P	D	D	E	P	P	S	L	L	V	I	H	N	I	S	L	P	P	G	E	F
S. bockelmannii	AmpD	P86	SST-1, SRT-1, SRT-2	AmpC inducible expression	AmpD	2A	M	Q	L	E	N	G	W	I	V	G	V	T	R	V	V	S	P	H	C	D	R	R	P	D	D	E	P	P	S	L	L	V	I	H	N	I	S	L	P	P	G	E	F
S. ureilytica	AmpD	S6	SST-1	AmpC basal-like and inducible expression	AmpD	2B	M	Q	L	E	N	G	W	I	V	G	V	T	R	V	V	S	P	H	C	D	R	R	P	D	D	E	P	P	S	L	L	V	I	H	N	I	S	L	P	P	G	E	F
S. marcescens/nevei	AmpD	P27	SRT-1, SRT-2	AmpC inducible and some extended-derepressed-likeexpression	AmpD	3	M	Q	L	E	N	G	W	I	I/V	G	V	T	R	V	V	S	P	H	C	D	R	R	P	D	D	E	P	P	S	L	L	V	I	H	N	I	S	L	P	P	G	E	F
S. nevei	AmpD	S50	SRT-2	AmpC basal-like and some inducible expression	AmpD	2B1	M	Q	L	E	N	G	W	I	V	G	V	T	R	V	V	S	P	H	C	D	R	R	P	D	D	E	P	P	S	L	L	V	I	H	N	I	S	L	P	P	G	E	F
S. nevei	AmpD	S19	SRT-2	AmpC derepressed-like and inducible expression	AmpD	2B2	M	Q	L	E	N	G	W	I	V	G	V	T	R	V	V	S	P	H	C	D	R	R	P	D	D	E	P	P	S	L	L	V	I	H	N	I	S	L	P	P	G	E	F
[truncated: 358 more columns]
