# Supplementary material for: The ICU environment contributes to the endemicity of the “Serratia marcescens complex” in the hospital setting
Source: mBio. 2024 Apr 2;15(5):e03054-23. doi: 10.1128/mbio.03054-23 (PMC11077947; doi:10.1128/mbio.03054-23)
Supplement: Table S5 — PG summary of the gene information and metadata. [file mbio.03054-23-s0006.xlsx]

## Sheet: Hoja1
Table S5. Plasmid Group (PG) dataset
									Origin (n)			Clade (n)
Replicase	rep_type(s)	Plasmid Group (PG)	N	Size(Mb)	relaxase_type(s)	mash_nearest_neighbor	mash_neighbor_identification	Origin_total	Patient (P)	Sink (S)	Clades	1A	1B	2A	2B1	2B2
IncL/M	IncL/M(31)	PG1	31	44000-74650	MOBP(30), -(1)	CP023251, CP023419, KX230795	Kp(29), Ecc (2)	P(5), S(26)	5	26	3(4), 4A(1), 4B(26)	0	0	2	1	28
rep(IncF-like)	rep_cluster_998	PG8	10	96291-107095	MOBP(10)	CP018916	Sm(8)	P(2), S(8)	2	8	2B(4), 3(3), 4B(3)	0	4	3	0	3
-	-	PG7	18	62171-64390	desc-(18)	CP042515	Sm(18)	P(1), S(17)	1	17	4A(1), 4B(17)	0	0	0	0	18
-	-	PG10	3	37884	MOBP(3)	CP018921	Sm(3)	S(3)	0	3	2B(3)	0	3	0	0	0
IncI1	IncI1(3)	PG4	3	55152-80747	MOBF(3)	LT575492	Sm(3)	P(3)	3	0	2A(1), 2B(2)	0	3	0	0	0
rep	rep_cluster_2358(2), rep_cluster_2335(1), rep_cluster_2358,rep_cluster_2373(1)	PG5	4	3529-3588	MOBP(4)	CP034043	Kpp(4)	S(4)	0	4	4A(4)	0	0	0	4	0
ColRNAI	ColRNAI_rep_cluster_1987(20), ColRNAI_rep_cluster_1987,rep_cluster_2358(10), rep_cluster_2335,rep_cluster_2358(1), rep_cluster_2358(2)	PG2	34	1545-2425	desc-(34)	CP041737	Ehs(34)	P(5), S(29)	5	29	3(2), 4A(7), 4B(25)	0	0	2	7	25
ColRNAI	ColRNAI_rep_cluster_1987(15), ColRNAI_rep_cluster_1987,rep_cluster_2358(7), ColRNAI_rep_cluster_1987,rep_cluster_2373(1), rep_cluster_2335,rep_cluster_2405(1), rep_cluster_2358,rep_cluster_2373(1), rep_cluster_2373(1), desc-(1)	PG9	27	2812-5894	MOBP(27)	CP016867, CP024503, CP024519	Kp(2), Set(25)	P(2), S(25)	2	25	3(1), 4A(6), 4B(20)	0	0	1	6	20
ColRNAI	ColRNAI_rep_cluster_1987	PG11	6	3300	MOBP,MOBP(6)	CP016867	Set(6)	S(6)	0	6	3(1), 4A(2), 4B(3)	0	0	1	2	3
ColRNAI	ColRNAI_rep_cluster_1987,rep_cluster_2335,rep_cluster_2358(5), ColRNAI_rep_cluster_1987,rep_cluster_2405(1),	PG12	6	3300-5795	MOBP(6)	CP016867	Set(6)	S(6)	0	6	4A(5), 4B(1)	0	0	0	5	1
multiple	multiple	Other	48	1064-107065	multiple	multiple	multiple	P(31), S(17)	31	17	1A(3), 2A(9), 2B(5), 3(16), 4A(7), 4B(8)	3	14	16	7	8
		TOTAL	190
Legend
S	Sink
P	Patient
Kp	Klebsiella pneumoniae
Kpp	Klebsiella pneumoniae subsp. pneumoniae
Ecc	Enterobacter cloacae subsp. cloacae
Ehs	Enterobacter hormaechei subsp. steigerwaltii
Sm	Serratia marcescens
Set	Salmonella enterica subsp. enterica serovar Typhimurium str. CDC 2010K-1587
